# Supplementary material for: Differential contribution of TFE3 isoforms to cell motility and invasion
Source: EMBO Rep. 2025 Dec 8;27(2):471–500. doi: 10.1038/s44319-025-00659-3 (PMC12852735; doi:10.1038/s44319-025-00659-3)
Supplement: Supplementary file 4 — Data Set EV1 [file 44319_2025_659_MOESM4_ESM.xlsx]

## Sheet: Sheet1
Dataset EV1. RNA-seq analysis comparing gene expression between ARPE19 cells infected with either Ad-TFE3-L or Ad-Null (control) for 30h
gene	baseMean	log2FoldChange	lfcSE	stat	pvalue	padj
NMRK2	1183.4	13.7286	1.1815	2459.59	0	0
TRIM63	2049.02	13.5585	1.18004	4198.66	0	0
LCE1A	1005.71	13.494	1.18183	2191.74	0	0
PLXDC1	2717.34	12.0702	0.724417	4949.04	0	0
CYP17A1	355.418	11.9934	1.18337	1180.24	1.2e-258	4.36e-257
ATP6V0D2	626.298	11.8479	1.18179	1820.35	0	0
RUFY4	291.227	11.706	1.184	1015.32	8.41e-223	2.47e-221
CLEC17A	288.895	11.6941	1.18379	1030.96	3.35e-226	1.01e-224
AGXT	233.327	11.3862	1.18556	809.524	4.58e-178	9.76e-177
TRPM1	227.638	11.3501	1.18524	819.228	3.56e-180	7.77e-179
GLB1L3	222.911	11.3197	1.18525	810.638	2.63e-178	5.61e-177
SLC8A2	347.923	11.0003	1.18436	1050.74	1.68e-230	5.19e-229
SPINK1	316.725	10.8645	1.18381	1061.43	7.97e-233	2.49e-231
AMHR2	155.549	10.8012	1.1875	593.348	4.69e-131	6.45e-130
BCAS1	137.922	10.6277	1.18865	527.73	8.81e-117	1.06e-115
LCE1E	262.937	10.5954	1.18421	938.812	3.59e-206	9.48e-205
INHBE	127.575	10.515	1.19057	465.645	2.84e-103	2.97e-102
ALOXE3	4104.02	10.4943	0.345772	5989.43	0	0
ZFP91-CNTF	119.991	10.4263	1.63003	32.2596	1.35e-08	2.61e-08
GAS2L2	422.935	10.3863	1.02592	1313.36	1.41e-287	6.21e-286
LINGO1	115.734	10.3744	1.1901	453.628	1.17e-100	1.19e-99
ATP13A4-AS1	1166	10.2636	0.594776	2707.6	0	0
SPATS1	92.3441	10.0488	1.19288	365.242	2.03e-81	1.63e-80
GOLGA7B	818.369	10.0159	0.650587	2325.31	0	0
LRRC32	303.072	9.9054	1.02818	937.508	6.89e-206	1.81e-204
SATL1	82.3301	9.88404	1.19659	307.606	7.26e-69	4.92e-68
PCSK9	292.436	9.85335	1.02695	1012.98	2.71e-222	7.84e-221
LUZP4	77.4264	9.79374	1.19665	298.05	8.76e-67	5.79e-66
HTR3A	75.1813	9.75251	1.19637	296.304	2.1e-66	1.38e-65
GCNT3	69.4766	9.63848	1.19911	265.136	1.3e-59	7.84e-59
CHRNA7	69.113	9.63101	1.19763	274.757	1.04e-61	6.47e-61
CHRM4	1001.44	9.45862	0.488516	2410.99	0	0
LINC01541	56.7831	9.34645	1.20203	224.618	8.89e-51	4.7e-50
LOC100506076	55.6463	9.31773	1.20507	208.933	2.35e-47	1.17e-46
CARD14	54.8778	9.29711	1.20263	218.098	2.35e-49	1.21e-48
NR4A3	4756.37	9.29125	0.218319	5696.02	0	0
CLC	53.4267	9.25874	1.20276	214.679	1.31e-48	6.66e-48
TMEM51-AS1	179.68	9.14822	1.02994	647.725	6.98e-143	1.07e-141
NEURL1	93.5654	9.10393	1.19338	351.162	2.37e-78	1.82e-77
ACP5	255.41	9.07113	0.842512	857.763	1.49e-188	3.5e-187
DNAH2	339.942	9.06876	0.731806	1010.71	8.43e-222	2.44e-220
C16orf89	42.8223	8.93925	1.21168	163.993	1.52e-37	6.39e-37
CD79B	42.3985	8.92539	1.20884	170.972	4.54e-39	1.96e-38
CCDC64	1816.52	8.90148	0.303594	3565.28	0	0
CD5L	37.6807	8.75525	1.2127	151.716	7.31e-35	2.93e-34
GAPLINC	73.5132	8.7548	1.19635	283.374	1.38e-63	8.78e-63
LYPD5	873.462	8.729	0.408418	2381.48	0	0
CACNA1I	66.2596	8.60506	1.19876	251.866	1.02e-56	5.9e-56
ATG9B	1538.36	8.60268	0.298799	3133.49	0	0
LOC101929378	33.5465	8.58577	1.22226	125.945	3.16e-29	1.12e-28
PIK3AP1	5489.97	8.52602	0.16311	5530.71	0	0
LOC115110	6465.81	8.4345	0.146002	6643.09	0	0
SMCR2	58.4523	8.42293	1.20221	217.714	2.85e-49	1.46e-48
SLC30A2	57.3928	8.39651	1.20189	217.268	3.57e-49	1.83e-48
CNDP1	28.4398	8.34932	1.22625	111.119	5.57e-26	1.83e-25
TRPM6	663.052	8.33097	0.410379	1861.89	0	0
TMC8	52.3763	8.26373	1.20385	198.691	4.03e-45	1.94e-44
FAM222A	1388.33	8.23917	0.281067	2634.28	0	0
SCRT1	26.2913	8.23661	1.22825	104.67	1.44e-24	4.59e-24
RHBG	26.1425	8.22981	1.23729	95.5353	1.45e-22	4.39e-22
PNLIPRP3	1759.33	8.2292	0.247599	3622.55	0	0
PPY	50.1736	8.20238	1.20621	185.593	2.91e-42	1.34e-41
DCDC2C	25.3586	8.18316	1.22992	100.996	9.22e-24	2.87e-23
LRRC16B	458.393	8.17577	0.466789	1439.88	4.53935364348444e-315	2.42493158806287e-313
MYCL	400.216	8.13209	0.49243	1253	1.85e-274	7.49e-273
DHRS9	1946.04	8.12418	0.22814	3882.71	0	0
TXLNB	215.602	8.08734	0.658873	738.922	1.03e-162	1.93e-161
TGM5	84.5503	8.0583	1.04179	293.239	9.79e-66	6.38e-65
NTSR2	23.0188	8.04647	1.24022	87.5657	8.15e-21	2.35e-20
LINC01272	43.6508	8.00134	1.20823	166.551	4.19e-38	1.78e-37
LINC01512	22.2964	7.9987	1.23468	90.5243	1.83e-21	5.37e-21
LINC01267	21.8278	7.9673	1.23656	88.0145	6.5e-21	1.88e-20
LGI3	21.2895	7.93378	1.24485	81.0952	2.15e-19	6e-19
LOC101929229	21.1733	7.92273	1.23885	84.9304	3.09e-20	8.79e-20
KRTAP5-2	21.0847	7.91793	1.24619	79.782	4.18e-19	1.15e-18
CCR2	20.3538	7.86509	1.24717	77.7555	1.17e-18	3.18e-18
CACNA1E	1319.56	7.85181	0.253209	2785.03	0	0
SCGB1D2	20.0237	7.84374	1.24124	80.9972	2.26e-19	6.29e-19
HSD11B2	713.405	7.79544	0.645945	99.5925	1.87e-23	5.77e-23
DRAXIN	19.3643	7.79481	1.24322	78.3483	8.64e-19	2.37e-18
C1orf95	69.5832	7.77788	1.04757	233.082	1.27e-52	6.89e-52
SLC26A8	19.0347	7.76974	1.24427	77.0149	1.7e-18	4.6e-18
AMZ1	206.305	7.75811	0.60483	687.157	1.86e-151	3.11e-150
CPZ	36.7342	7.75113	1.21519	136.162	1.84e-31	6.83e-31
DEFB1	18.3843	7.72157	1.25339	70.7241	4.11e-17	1.07e-16
TUBAL3	18.3522	7.71684	1.25033	72.1877	1.96e-17	5.15e-17
LOC100129931	366.371	7.71382	0.448861	1130.95	6.19e-248	2.12e-246
SLC10A2	17.1594	7.62233	1.25639	66.9477	2.79e-16	7.08e-16
BTK	17.0003	7.6056	1.25485	67.2516	2.39e-16	6.09e-16
CD22	896.096	7.60497	0.280845	2226.53	0	0
CAND2	2820.58	7.54721	0.166583	3605.76	0	0
C5orf47	31.7872	7.54049	1.21926	119.268	9.15e-28	3.13e-27
GIPR	3180.74	7.53468	0.155683	4185.94	0	0
SLC2A5	144.105	7.50395	0.664016	504.173	1.18e-111	1.34e-110
RNF39	15.5418	7.47726	1.25912	62.5099	2.65e-15	6.54e-15
SLC45A2	2588.28	7.46872	0.164176	4352.88	0	0
MARCO	15.2432	7.45161	1.26875	58.3329	2.21e-14	5.31e-14
ABCG2	3843.75	7.43297	0.138687	4795.67	0	0
CPN2	15.0473	7.43001	1.26304	59.9577	9.69e-15	2.35e-14
TUBA3E	29.1984	7.41881	1.22223	109.895	1.03e-25	3.37e-25
IL10RB-AS1	14.5816	7.3871	1.26563	58.1459	2.43e-14	5.83e-14
DNASE1L3	27.3215	7.32202	1.22426	103.496	2.61e-24	8.24e-24
S100A1	26.883	7.29954	1.22755	98.8749	2.69e-23	8.26e-23
ZNF625-ZNF20	13.7062	7.29235	1.32484	41.8325	9.94e-11	2.1e-10
LINC00971	26.5687	7.28015	1.22901	96.583	8.56e-23	2.6e-22
MT1DP	122.863	7.27328	0.669144	405.08	4.32e-90	3.88e-89
MAT1A	537.108	7.26265	0.32216	1528.53	0	0
ARHGAP9	243.525	7.25978	0.475224	753.357	7.47e-166	1.44e-164
GPR68	25.7565	7.23389	1.2298	94.0793	3.03e-22	9.09e-22
LINC01585	12.9441	7.21293	1.28158	49.9944	1.54e-12	3.48e-12
CACNA1H	12.7891	7.19512	1.28493	48.8249	2.8e-12	6.26e-12
ATOH1	46.415	7.18823	1.05339	168.421	1.64e-38	7.02e-38
SNX29P2	68.636	7.16849	0.860386	249.927	2.69e-56	1.55e-55
ALK	67.3846	7.14007	0.861709	239.781	4.39e-54	2.44e-53
MGC57346-CRHR1	11.8584	7.08743	1.28367	47.3561	5.92e-12	1.31e-11
EP300-AS1	280.954	7.08641	0.417814	890.081	1.41e-195	3.48e-194
LINC00514	22.8037	7.06156	1.24247	78.2281	9.18e-19	2.51e-18
ENDOU	11.5008	7.04352	1.29895	43.3045	4.68e-11	1e-10
SLC9B1	249.549	7.0298	0.435798	781.155	6.75e-172	1.37e-170
SLC25A48	11.3922	7.02807	1.29015	44.9037	2.07e-11	4.49e-11
GPR183	102.487	7.00824	0.673732	332.98	2.16e-74	1.58e-73
LOC101927620	21.4464	6.96929	1.23875	78.1235	9.68e-19	2.65e-18
EGR2	258.565	6.96464	0.41858	830.533	1.24e-182	2.78e-181
PIK3R6	10.807	6.95366	1.29222	43.3241	4.64e-11	9.93e-11
CD79A	546.077	6.93721	0.29122	1391.84	1.25e-304	6.15e-303
NRXN2	20.8695	6.93095	1.23956	76.5312	2.17e-18	5.86e-18
MMP17	135.876	6.92937	0.575859	390.79	5.57e-87	4.84e-86
SLC51B	10.5133	6.91701	1.31288	39.0263	4.18e-10	8.59e-10
GPR132	20.5858	6.9126	1.24467	72.6971	1.51e-17	4e-17
C20orf141	20.6195	6.91205	1.25036	69.3193	8.37e-17	2.16e-16
ITIH1	37.5664	6.88339	1.06063	135.781	2.23e-31	8.25e-31
HUNK	10.2855	6.88227	1.29907	40.9363	1.57e-10	3.29e-10
GLRA3	10.1844	6.86582	1.30344	39.9095	2.66e-10	5.52e-10
CPEB1	1336.56	6.86505	0.186796	2713.71	0	0
RAB3IL1	4289.21	6.83374	0.122478	3516.33	0	0
PRRT4	231.795	6.80626	0.420697	735.986	4.47e-162	8.32e-161
GAPDHS	34.9849	6.77953	1.06215	127.898	1.18e-29	4.21e-29
MAGEB17	9.54029	6.77529	1.30918	37.742	8.07e-10	1.64e-09
GRAP	51.9918	6.76503	0.86916	184.225	5.8e-42	2.64e-41
INSRR	9.43558	6.75712	1.30912	37.5012	9.14e-10	1.85e-09
RASGEF1B	51.686	6.75648	0.869596	183.23	9.55e-42	4.34e-41
MROH2A	18.3721	6.74592	1.25473	63.0056	2.06e-15	5.1e-15
ATP2B3	9.20081	6.72278	1.3127	36.5169	1.51e-09	3.04e-09
TP53TG5	9.04578	6.69763	1.31314	36.1268	1.85e-09	3.7e-09
LINC01594	8.979	6.68337	1.32389	34.439	4.4e-09	8.68e-09
ITGAX	310.578	6.67865	0.351873	904.827	8.76e-199	2.21e-197
LINC01589	8.89323	6.67234	1.31483	35.559	2.47e-09	4.93e-09
VSNL1	8.88579	6.67138	1.31704	35.2367	2.92e-09	5.8e-09
SLCO5A1	47.724	6.64228	0.874767	162.875	2.66e-37	1.12e-36
KCNJ5	111.48	6.642	0.572992	375.871	9.86e-84	8.15e-83
C16orf54	31.7752	6.63811	1.06846	111.289	5.11e-26	1.68e-25
SPEM1	17.0569	6.6372	1.2503	62.6269	2.5e-15	6.17e-15
BARX1	8.65598	6.63548	1.32628	33.5832	6.83e-09	1.34e-08
NPPC	31.6421	6.63165	1.06656	113.551	1.63e-26	5.45e-26
LOC102467226	8.60267	6.62243	1.33213	32.6946	1.08e-08	2.09e-08
SLC35D3	8.55623	6.61619	1.32109	34.0123	5.48e-09	1.08e-08
TRIM72	8.40914	6.59555	1.36438	29.02	7.16e-08	1.35e-07
CPEB1-AS1	8.35336	6.58262	1.32357	33.2974	7.91e-09	1.54e-08
FMO1	16.3104	6.5723	1.25592	58.516	2.02e-14	4.84e-14
SPTBN4	737.164	6.55775	0.226093	1691.85	0	0
ZMYND15	1202.45	6.55734	0.179819	2457.47	0	0
C12orf50	16.0741	6.54885	1.25617	57.8738	2.79e-14	6.68e-14
PTPN22	16.0092	6.54424	1.26058	56.0042	7.23e-14	1.71e-13
LINC01502	8.08314	6.53824	1.35731	29.1321	6.76e-08	1.28e-07
MAGEA11	8.11453	6.53709	1.35545	29.2757	6.28e-08	1.19e-07
LDHD	3931.02	6.51856	0.123939	2795.99	0	0
NEURL3	306.555	6.51595	0.340245	811.777	1.48e-178	3.19e-177
ABCC11	87.6777	6.5143	0.627998	261.501	8.08e-59	4.82e-58
NLRC3	28.9901	6.49999	1.07714	95.3397	1.6e-22	4.84e-22
SMIM5	43.0592	6.4907	0.87651	149.518	2.21e-34	8.73e-34
EIF3CL	5896.05	6.48386	0.698542	53.7977	2.22e-13	5.17e-13
ZFPM2-AS1	142.344	6.47939	0.484209	454.342	8.19e-101	8.32e-100
LOC101927040	28.4864	6.47857	1.07587	96.5522	8.69e-23	2.64e-22
MAP2K4P1	7.74175	6.46968	1.34852	29.2758	6.28e-08	1.19e-07
CD300C	7.60458	6.44912	1.34949	28.9914	7.27e-08	1.37e-07
KCNK10	14.8707	6.43929	1.26652	51.7971	6.15e-13	1.41e-12
LOC102477328	14.6132	6.41201	1.26189	52.8381	3.62e-13	8.36e-13
LRRC4	746.258	6.40804	0.212558	1868.49	0	0
CDK15	80.9556	6.40209	0.626128	260.532	1.31e-58	7.83e-58
ISM1	7.32394	6.39226	1.34391	28.9439	7.45e-08	1.4e-07
ATP1A3	4556.42	6.38987	0.100845	4731.4	0	0
GPRC5C	320.983	6.38723	0.319129	865	3.99e-190	9.45e-189
SNRK-AS1	573.39	6.38328	0.240653	1436.88	2.03158840863136e-314	1.07477580327483e-312
SULT1C2	5260.08	6.35923	0.0953831	4988.68	0	0
MLPH	209.441	6.35455	0.385931	636.007	2.47e-140	3.66e-139
FAM95B1	39.12	6.34622	0.88693	123.656	1e-28	3.5e-28
LOC100506123	1305.41	6.3382	0.17586	1722.45	0	0
SLC25A47	7.0114	6.32773	1.35246	27.4984	1.57e-07	2.92e-07
TTC16	6.999	6.32577	1.36737	26.225	3.04e-07	5.57e-07
C17orf74	6.97099	6.32119	1.35325	27.371	1.68e-07	3.11e-07
IL12RB2	6.96356	6.31997	1.35116	27.5442	1.54e-07	2.85e-07
PAPPA2	328.25	6.30174	0.305552	935.107	2.29e-205	6.01e-204
THSD4-AS2	13.4497	6.28968	1.27395	46.6699	8.4e-12	1.85e-11
MESP2	49.9271	6.2866	0.764601	170.607	5.45e-39	2.35e-38
NINJ2	6.78266	6.2822	1.37503	25.2485	5.04e-07	9.16e-07
PPP2R2C	86.7445	6.27606	0.578865	292.641	1.32e-65	8.6e-65
LINC01136	13.2529	6.26863	1.26989	47.4512	5.64e-12	1.25e-11
OSBPL6	2842.89	6.26591	0.120118	3348.23	0	0
ADGRF2	13.1364	6.25757	1.28104	44.1612	3.02e-11	6.52e-11
WFIKKN2	6.67548	6.25641	1.38074	24.6019	7.05e-07	1.27e-06
ZNF704	6.64854	6.25164	1.36738	25.5531	4.3e-07	7.84e-07
DUOXA1	48.5958	6.24668	0.767083	162.595	3.07e-37	1.29e-36
BEST4	191.859	6.22789	0.41067	385.748	6.97e-86	5.95e-85
ADGRG3	6.50095	6.21798	1.36834	25.1739	5.24e-07	9.51e-07
AEBP1	23.8183	6.2175	1.08818	78.3109	8.8e-19	2.41e-18
FGR	12.7842	6.21479	1.28045	43.6419	3.94e-11	8.46e-11
TMEM72	6.47649	6.21369	1.36731	25.2171	5.12e-07	9.31e-07
WFIKKN1	118.579	6.21285	0.493984	341.64	2.8e-76	2.09e-75
FAM172BP	6.45451	6.20986	1.38275	24.0738	9.27e-07	1.66e-06
IGDCC3	12.7312	6.20907	1.27506	44.8578	2.12e-11	4.6e-11
COL20A1	130.159	6.20737	0.464578	421.886	9.48e-94	8.91e-93
SRMS	6.42261	6.20415	1.37964	24.2454	8.48e-07	1.52e-06
FAM186B	223.472	6.19863	0.354614	705.396	2.01e-155	3.48e-154
WWTR1-AS1	277.435	6.18621	0.572679	92.1036	8.23e-22	2.44e-21
PCDH1	8421.68	6.18255	0.0829148	5133.79	0	0
HUS1B	46.4934	6.18207	0.769357	154.134	2.16e-35	8.76e-35
ZSCAN12P1	289.396	6.17603	0.318938	719.431	1.78e-158	3.19e-157
LOC400655	6.28212	6.17064	1.37141	24.536	7.29e-07	1.31e-06
C10orf128	12.2505	6.15259	1.27976	42.7623	6.18e-11	1.32e-10
FSD2	6.15899	6.1396	1.38236	23.5071	1.24e-06	2.22e-06
PRRT3-AS1	90.364	6.13932	0.545108	296.583	1.83e-66	1.2e-65
MCHR2	135.464	6.13634	0.456319	361.433	1.37e-80	1.09e-79
RERG	12.034	6.12762	1.27882	42.5758	6.8e-11	1.45e-10
LINC00958	6.09165	6.12706	1.37643	23.81	1.06e-06	1.9e-06
SLC16A6	4165.72	6.12593	0.101847	3912.23	0	0
ANKRD55	6.05124	6.11935	1.39378	22.627	1.97e-06	3.48e-06
MTSS1	99.9711	6.11643	0.517208	313.81	3.23e-70	2.23e-69
SAMD11	2812.12	6.09131	0.26809	360.101	2.68e-80	2.11e-79
NEK5	11.7289	6.0889	1.28469	40.5784	1.89e-10	3.94e-10
FAM124A	6990.14	6.07766	0.0833764	5214.1	0	0
HEY2	32.0333	6.05911	0.892318	105.725	8.47e-25	2.71e-24
SULT1C2P1	11.3627	6.04293	1.28739	39.2758	3.68e-10	7.58e-10
MMRN2	21.0824	6.04031	1.0893	72.3485	1.8e-17	4.75e-17
RLBP1	1057.99	6.01409	0.163021	2255.94	0	0
IL2RB	5.59218	6.00236	1.39091	21.8688	2.92e-06	5.11e-06
KEL	30.1936	5.97399	0.894882	100.168	1.4e-23	4.34e-23
KREMEN2	2117.92	5.97364	0.136739	2052.3	0	0
CSF1R	2518.41	5.96698	0.113199	3587.71	0	0
PRODH	290.349	5.9632	0.291967	855.275	5.19e-188	1.21e-186
ROR1-AS1	1142.94	5.95265	0.171496	1474.36	1.48219693752374e-322	8.21137103388152e-321
LOC101927795	5.39782	5.95239	1.41933	19.9705	7.86e-06	1.35e-05
UCA1	39.6231	5.94861	0.777606	128.098	1.07e-29	3.81e-29
TLR10	5.37088	5.94667	1.41206	20.2982	6.63e-06	1.14e-05
FAM132B	5.3684	5.94607	1.41986	19.9042	8.14e-06	1.39e-05
LOC101928372	29.231	5.92125	0.893254	98.6813	2.97e-23	9.1e-23
CSF2RB	174.538	5.9162	0.372388	503.438	1.7e-111	1.93e-110
DRC1	10.2863	5.89805	1.29767	35.1839	3e-09	5.96e-09
PPP1R27	10.2819	5.89762	1.30965	33.2342	8.17e-09	1.59e-08
LOC255187	5.14056	5.87702	1.43837	18.5725	1.64e-05	2.75e-05
GCNT4	149.754	5.8659	0.393679	450.785	4.87e-100	4.9e-99
PREX1	642.688	5.85849	0.197942	1460.53	1.47992423555287e-319	8.03667436216851e-318
CPA6	83.3686	5.85075	0.526367	247.393	9.61e-56	5.5e-55
AMPD3	2329.89	5.84666	0.112106	3583.21	0	0
TRPV2	460.759	5.84199	0.229792	1127.86	2.91e-247	9.95e-246
LOC645949	4.9267	5.81755	1.42783	18.6452	1.57e-05	2.65e-05
PKD2L1	4.9267	5.81755	1.42783	18.6452	1.57e-05	2.65e-05
FRMD1	4.90224	5.81184	1.42077	18.9257	1.36e-05	2.3e-05
IL6R	4199.19	5.80649	0.0944108	3942.17	0	0
TRIL	4.87885	5.80638	1.42674	18.625	1.59e-05	2.68e-05
HEPACAM	4.8753	5.8056	1.42497	18.6987	1.53e-05	2.58e-05
SLC26A11	4905.96	5.80487	0.0915935	3956.5	0	0
KU-MEL-3	26.8504	5.80011	0.900992	87.963	6.67e-21	1.93e-20
AATBC	188.05	5.79961	0.345707	551.035	7.5e-122	9.44e-121
GRM8	62.4718	5.79461	0.591383	200.383	1.72e-45	8.37e-45
ABCA9	4.74721	5.76422	1.43342	18.055	2.15e-05	3.58e-05
RRAGD	13013.9	5.76282	0.0722057	5191.77	0	0
FAM81A	454	5.76244	0.222684	1226.5	1.06e-268	4.17e-267
KCNQ1	628.033	5.76089	0.193569	1478.07	2.47032822920623e-323	1.37844315189708e-321
LINC00323	17.3056	5.75326	1.10523	57.1013	4.14e-14	9.84e-14
MYCNUT	4.68589	5.74943	1.43082	18.0759	2.12e-05	3.55e-05
C2CD4A	4.65755	5.74206	1.47256	16.4412	5.02e-05	8.21e-05
MYCN	17.068	5.73084	1.1059	56.2932	6.24e-14	1.48e-13
RNF43	9.04674	5.70917	1.31127	30.5263	3.29e-08	6.29e-08
LINC01537	4.52591	5.69835	1.44182	17.3034	3.19e-05	5.27e-05
RNF151	16.6463	5.69178	1.10595	55.0095	1.2e-13	2.81e-13
LCE2C	4.44616	5.67711	1.50338	15.1017	0.000101869	0.000163325
RTBDN	8.77299	5.66861	1.33043	27.7661	1.37e-07	2.55e-07
PKD1L2	3420.75	5.66024	0.114931	2207.57	0	0
GPR37L1	365.175	5.65641	0.243955	910.088	6.29e-200	1.59e-198
SOWAHB	4.39426	5.65287	1.45358	16.5803	4.66e-05	7.64e-05
PERM1	8.69487	5.65096	1.31763	28.9903	7.27e-08	1.37e-07
CCDC39	4.38079	5.64937	1.45332	16.5706	4.69e-05	7.68e-05
C9orf152	4.36485	5.6452	1.44899	16.7044	4.37e-05	7.17e-05
UBL4B	4.33047	5.6362	1.45232	16.5343	4.78e-05	7.82e-05
VPS13A-AS1	4.33047	5.6362	1.45232	16.5343	4.78e-05	7.82e-05
PTX4	4.32799	5.63552	1.45494	16.4373	5.03e-05	8.22e-05
PKIB	2528.27	5.63444	0.108936	3021.85	0	0
CISH	182.218	5.61978	0.331163	551.886	4.9e-122	6.18e-121
CHI3L1	1521.46	5.61248	0.127356	2604.55	0	0
SLC6A7	8.46703	5.60758	1.3344	26.5697	2.54e-07	4.67e-07
LBP	4.22081	5.59456	1.46112	15.9739	6.42e-05	0.000104323
FNDC7	4.1804	5.58363	1.46033	15.9429	6.53e-05	0.000106026
IGSF9	4.13751	5.57169	1.48578	15.0701	0.00010359	0.000165922
ACTN2	429.411	5.5705	0.221662	1013.2	2.43e-222	7.04e-221
RIMBP3	22.9654	5.56999	0.926918	66.0233	4.46e-16	1.13e-15
ZNF439	4.03991	5.53209	1.53544	13.5094	0.000237371	0.000371636
ARG1	4.03636	5.53072	1.46934	15.3433	8.96e-05	0.000144295
CR1L	4.0314	5.52935	1.4785	15.053	0.000104536	0.000167388
OR10J1	4.02041	5.52621	1.46726	15.3861	8.76e-05	0.000141176
SLC47A2	4.01545	5.52481	1.47971	14.9936	0.000107877	0.000172503
LOC101929762	4.01438	5.52457	1.48418	14.859	0.000115853	0.00018478
KCNK15	4.00694	5.52242	1.46703	15.3739	8.82e-05	0.000142071
LOC100288181	59.2179	5.51967	0.560684	186.251	2.09e-42	9.62e-42
ALOX12B	51.3909	5.50715	0.601054	159.082	1.8e-36	7.42e-36
TFE3	157193	5.50272	0.0755196	3648.07	0	0
GCM1	3.90877	5.49202	1.5942	12.0465	0.000518902	0.000793177
IFITM1	108.657	5.48707	0.414937	315.847	1.16e-70	8.1e-70
KPNA7	94.0646	5.48397	0.447735	265.384	1.15e-59	6.93e-59
YIPF7	28.782	5.47973	0.798685	87.6399	7.85e-21	2.27e-20
CELF6	280.682	5.47883	0.259233	783.557	2.03e-172	4.14e-171
CCR1	21.5522	5.47826	0.913768	69.8147	6.51e-17	1.69e-16
RAET1E	428.843	5.46826	0.21283	1082.21	2.43e-237	7.87e-236
SLC46A2	3.85439	5.4647	1.48167	14.6101	0.000132202	0.00021017
DPYS	28.4329	5.46156	0.795116	89.5401	3e-21	8.78e-21
LINC00211	3.82745	5.45674	1.48876	14.3693	0.000150235	0.000238135
FAM25A	21.1476	5.44826	0.91693	67.0587	2.64e-16	6.71e-16
SPTBN2	225.391	5.44627	0.288744	601.76	6.94e-133	9.71e-132
ASPG	3.7906	5.44558	1.50042	13.9973	0.000183073	0.000288554
GRXCR1	3.78564	5.44392	1.51264	13.6698	0.000217932	0.00034192
IL36B	3.77465	5.44049	1.51958	13.4795	0.000241186	0.000377428
UGT2B7	7.52885	5.43661	1.33701	24.5188	7.36e-07	1.33e-06
ATP8A2	7.42591	5.4223	1.34248	23.9572	9.85e-07	1.76e-06
SRCIN1	621.582	5.41647	0.176098	1480.42	4.94065645841247e-324	2.76676761671098e-322
LINC00856	3.68234	5.39907	1.60827	11.4019	0.000733705	0.00110901
FGF12	3161.49	5.39758	0.0914778	3867.71	0	0
STAC2	3.654	5.38979	1.49369	13.8882	0.000194013	0.000305356
FAM180B	7.25262	5.38743	1.34918	23.0379	1.59e-06	2.82e-06
WNT10A	3.63557	5.38401	1.5007	13.6776	0.000217033	0.000340606
PKD1L1	46.2162	5.37152	1.41916	10.9391	0.000941569	0.00141072
IL9R	13.2342	5.35655	1.12861	41.8338	9.94e-11	2.1e-10
KCNQ4	2426.32	5.3522	0.101276	3175.65	0	0
KCNG3	229.786	5.34196	0.279114	594.761	2.31e-131	3.2e-130
TTTY16	3.53689	5.3382	1.54204	12.4684	0.00041389	0.000637232
PRKCB	3.53086	5.33607	1.52358	12.8751	0.000332991	0.000515972
FNDC8	3.48798	5.32201	1.51619	12.9875	0.000313572	0.000487171
LCE1C	3.46459	5.31431	1.51601	12.9585	0.000318477	0.000494417
HSPA6	147.814	5.31121	0.338959	421.017	1.47e-93	1.37e-92
SPACA3	3.4536	5.31068	1.52122	12.821	0.000342751	0.000530595
GHR	25.5062	5.30295	0.801684	79.4939	4.84e-19	1.33e-18
ADRA2A	281.03	5.30104	0.24962	724.162	1.67e-159	3.02e-158
RAB26	5769.37	5.29904	0.0888603	3060.52	0	0
RGCC	113.433	5.2813	0.380995	335.821	5.19e-75	3.82e-74
VENTX	3.34642	5.25931	1.53502	12.2684	0.000460694	0.000707102
SLC9A2	6.63355	5.25051	1.35473	21.2427	4.05e-06	7.04e-06
SLC2A4	30.7124	5.24981	0.734525	84.6562	3.55e-20	1.01e-19
DNMT3L	3.28758	5.239	1.53906	12.1	0.00050423	0.000771338
RUNDC3B	642.367	5.23782	0.173273	1219.9	2.89e-267	1.12e-265
CNR1	30.3912	5.22593	0.723373	90.7213	1.65e-21	4.87e-21
CCDC78	1799.33	5.22408	0.121806	1905.2	0	0
LOC105376671	36.0317	5.21354	0.662494	106.92	4.64e-25	1.49e-24
DNM3-IT1	6.46257	5.21167	1.36059	20.4741	6.04e-06	1.04e-05
GDF9	59.9262	5.20573	0.510964	181	2.93e-41	1.32e-40
LOC101927755	18.0121	5.20427	0.944502	50.4024	1.25e-12	2.84e-12
ANKRD20A4	48.0174	5.20183	0.587545	123.366	1.16e-28	4.04e-28
CIART	6749.56	5.20007	0.072051	4779.31	0	0
CRYBB2	6.36972	5.19667	1.37309	19.597	9.56e-06	1.63e-05
GREB1	706.571	5.1933	0.159394	1486.34	0	0
TBX6	124.379	5.19062	0.361014	332.151	3.27e-74	2.38e-73
CDX1	52.9157	5.18112	0.545988	149.971	1.76e-34	6.98e-34
ADGRG1	38967.2	5.17753	0.0680614	4237.35	0	0
UNC45B	3.15205	5.17467	1.56465	11.3128	0.000769766	0.00116106
LDHAL6A	3.14602	5.17246	1.54151	11.7522	0.000607721	0.000923606
SCARF1	145.655	5.16589	0.32716	415.668	2.14e-92	1.98e-91
TMEM40	58.1527	5.1635	0.512401	175.379	4.95e-40	2.18e-39
C8orf89	3.09817	5.15487	1.56488	11.2339	0.000803167	0.00120988
NCCRP1	17.3921	5.15421	0.933013	52.8662	3.57e-13	8.24e-13
C15orf26	17.28	5.154	0.942045	50.5552	1.16e-12	2.63e-12
CYTH4	74.9083	5.15156	0.457363	206.055	9.97e-47	4.93e-46
BMS1P18	3.08966	5.15139	1.59796	10.6396	0.00110693	0.00164779
AGT	675.314	5.14036	0.163384	1324.67	4.92e-290	2.19e-288
SLC43A3	1259.52	5.13816	0.128348	1885.89	0	0
HNF4A	6.11849	5.13211	1.37016	19.2289	1.16e-05	1.97e-05
LINC00520	3017.56	5.12752	0.102297	2360.53	0	0
DDC	6.08553	5.12596	1.38888	18.0894	2.11e-05	3.52e-05
DEPTOR	135.914	5.12577	0.338898	363.659	4.5e-81	3.58e-80
C15orf48	6.03966	5.1168	1.41558	16.6679	4.45e-05	7.3e-05
C11orf87	6.0228	5.11387	1.3835	18.3035	1.88e-05	3.15e-05
LOC100996583	6.0228	5.11387	1.3835	18.3035	1.88e-05	3.15e-05
MRAP2	6.01536	5.11216	1.39937	17.435	2.97e-05	4.92e-05
SMTNL1	2.99099	5.09758	1.56588	10.9717	0.000925155	0.00138714
DMBX1	2.98603	5.09565	1.56591	10.964	0.000928966	0.00139222
LOC606724	5.96082	5.09255	1.37973	18.3358	1.85e-05	3.1e-05
ZNF683	2.97504	5.09144	1.55845	11.0828	0.000871341	0.00130945
LOC101927460	2.97256	5.09048	1.55845	11.0789	0.000873136	0.0013119
FTCD	27.5403	5.08688	0.728865	82.3528	1.14e-19	3.19e-19
ABCC8	2.96157	5.08631	1.56168	11.0048	0.000908738	0.00136352
RIMBP2	2.96157	5.08631	1.56168	11.0048	0.000908738	0.00136352
ERVFRD-1	5.92537	5.08569	1.38112	18.2071	1.98e-05	3.31e-05
LOC101929295	2.95909	5.08534	1.55853	11.0583	0.00088293	0.00132601
TCN2	17944.8	5.08133	0.067397	4414.28	0	0
WNT11	2.94562	5.08016	1.56617	10.9019	0.000960667	0.00143776
SERPINB12	2.94067	5.07818	1.57177	10.7964	0.001017	0.00151916
ITGAM	16.3817	5.07563	0.953432	45.861	1.27e-11	2.78e-11
DLGAP1	2.9272	5.07287	1.58245	10.5947	0.00113409	0.00168654
POPDC3	557.472	5.07078	0.172535	1203.07	1.31e-263	5.01e-262
LINC00671	2.92224	5.07069	1.60298	10.2525	0.00136498	0.00201836
CKMT1A	2.91976	5.0695	1.62299	9.94083	0.00161652	0.00237895
PROK1	2.91373	5.06732	1.60634	10.1882	0.00141342	0.00208849
GRIK4	157.715	5.06146	0.308399	425.158	1.84e-94	1.74e-93
KLHL30	426.107	5.05155	0.192556	1001.09	1.04e-219	2.98e-218
RGS9BP	290.904	5.04875	0.22916	736.37	3.69e-162	6.88e-161
TEX40	26.8534	5.04234	0.730684	79.0121	6.17e-19	1.7e-18
DBH-AS1	37.0957	5.0277	0.619028	109.196	1.47e-25	4.79e-25
CAMK2B	399.655	5.01434	0.201953	839.165	1.65e-184	3.76e-183
THPO	2.80406	5.0056	1.57942	10.3751	0.00127728	0.00189261
DNM1P46	31.2107	4.99773	0.666947	93.3636	4.35e-22	1.3e-21
KCNK9	5.58342	4.99707	1.38876	17.1115	3.52e-05	5.82e-05
ILDR2	25.9753	4.9929	0.734804	75.0418	4.61e-18	1.24e-17
RFX6	2.77358	4.99282	1.71432	8.4975	0.00355634	0.00508404
GCKR	36.1068	4.98534	0.616926	108.902	1.7e-25	5.54e-25
ASIP	87.164	4.98081	0.434554	172.952	1.68e-39	7.32e-39
VSIG10L	812.99	4.98052	0.14157	1645.82	0	0
TAS1R1	2.73672	4.97694	1.68202	8.83386	0.00295693	0.00425569
LOC100996455	10.2626	4.96833	1.15657	30.2338	3.83e-08	7.29e-08
LCP1	45.8445	4.96596	0.545032	137.421	9.75e-32	3.64e-31
RASD2	2649.37	4.94908	0.0960124	2661.01	0	0
YBX2	5.36211	4.93989	1.39335	16.4652	4.96e-05	8.11e-05
HCG25	25.024	4.93859	0.742421	69.7	6.9e-17	1.79e-16
RHCG	2.68093	4.93582	1.65694	9.00154	0.00269752	0.00389328
CCSER1	94.6047	4.93265	0.382175	260.341	1.45e-58	8.62e-58
NIM1K	615.318	4.92749	0.157843	1330.88	2.2e-291	9.83e-290
LOC440896	2.66002	4.92642	1.64618	9.11116	0.00254055	0.00367384
LOC105748977	9.99192	4.92556	1.1654	28.496	9.39e-08	1.76e-07
TBX2	2347.13	4.92536	0.108601	1951.64	0	0
GBP7	2.64053	4.91784	1.64115	9.15047	0.00248654	0.00359891
NRROS	137.945	4.91582	0.318675	358.388	6.32e-80	4.96e-79
CNGA4	2.63557	4.91544	1.60596	9.62715	0.00191722	0.00280335
LOC101928823	2.63061	4.9133	1.61696	9.46382	0.00209565	0.0030539
DUSP13	9.83262	4.91323	1.16449	28.6766	8.55e-08	1.61e-07
LONRF2	167.024	4.90988	0.289669	430.537	1.24e-95	1.19e-94
TUNAR	2.6221	4.90962	1.60624	9.60379	0.00194176	0.00283772
OLFML2B	606.945	4.90583	0.15683	1353.49	2.69e-296	1.25e-294
ENTHD1	2.60615	4.90268	1.60651	9.57706	0.00197024	0.00287755
PRRG3	2.59871	4.89928	1.6309	9.22824	0.00238311	0.0034553
SLITRK5	2128.56	4.8979	0.103445	2286.47	0	0
SLC34A1	2.58772	4.89452	1.6212	9.34462	0.00223641	0.00325065
TYRO3P	5.20353	4.89431	1.41103	15.3411	8.97e-05	0.000144449
CES3	237.029	4.88931	0.243914	586.188	1.69e-129	2.3e-128
OVOL1	5.18015	4.88912	1.40195	15.704	7.41e-05	0.000119806
FAM163A	2.57425	4.88836	1.64302	9.03515	0.00264837	0.00382335
SPRN	5.17519	4.88797	1.40558	15.5362	8.09e-05	0.00013064
PPARGC1B	874.578	4.87795	0.133972	1710.15	0	0
RGS16	229.984	4.87616	0.245688	579.547	4.7e-128	6.28e-127
CRISPLD2	52.6119	4.87401	0.502589	146.491	1.01e-33	3.95e-33
MATN1	57.3693	4.87312	0.478446	164.325	1.28e-37	5.41e-37
C11orf72	56.9312	4.86115	0.480885	159.248	1.65e-36	6.84e-36
TCEAL7	5.07561	4.85427	1.4153	14.8876	0.00011411	0.000182185
HPDL	169.521	4.85026	0.286063	414.046	4.82e-92	4.45e-91
LINC01366	14.0806	4.84772	0.9548	41.1489	1.41e-10	2.96e-10
ESRP2	98.6203	4.84491	0.367387	262.916	3.97e-59	2.38e-58
CD8A	5.03024	4.84384	1.40881	15.0911	0.000102446	0.00016417
CALML6	37.3341	4.83809	0.587237	106.77	5e-25	1.61e-24
ASS1	23.2371	4.83414	0.753242	62.4262	2.77e-15	6.82e-15
RNF152	138.797	4.82353	0.30668	376.141	8.61e-84	7.14e-83
SPATA3-AS1	2.47558	4.82344	1.66504	8.54192	0.00347059	0.00496533
SLC25A18	2.46459	4.81809	1.63389	8.90682	0.00284107	0.00409542
PDGFRA	18.4362	4.81737	0.830925	52.6545	3.98e-13	9.16e-13
C18orf65	9.22598	4.8151	1.16363	27.5175	1.56e-07	2.89e-07
CFAP61	2.45715	4.81488	1.7084	8.03427	0.00459004	0.00650058
SLC26A1	160.972	4.81434	0.28773	410.926	2.3e-91	2.11e-90
MYCT1	41.4061	4.81323	0.553932	117.96	1.77e-27	6.02e-27
LINC00113	2.4536	4.81305	1.64085	8.80376	0.00300611	0.00432496
LOC102724034	2.44864	4.81067	1.62989	8.93484	0.00279782	0.00403413
KIF1A	2.44616	4.80952	1.64109	8.79001	0.00302885	0.00435576
TTC39A-AS1	2.44616	4.80952	1.64109	8.79001	0.00302885	0.00435576
LOC101929541	4.88868	4.79906	1.41493	14.5391	0.000137281	0.000218117
CMPK2	2.4217	4.79811	1.64194	8.74494	0.00310462	0.00445925
COL17A1	90.7698	4.79766	0.389199	212.295	4.34e-48	2.19e-47
CXCR2P1	4.87628	4.79614	1.42993	13.9536	0.000187376	0.000295223
B4GALNT3	18.1856	4.7948	0.830603	52.0368	5.45e-13	1.25e-12
MS4A4A	4.86406	4.79331	1.42651	14.0644	0.000176657	0.00027887
ASAH1	24133.9	4.79211	0.0572961	5484.57	0	0
LOC101928994	86.07	4.79053	0.383076	241.068	2.3e-54	1.29e-53
CPLX3	13.5443	4.79006	0.956495	39.7296	2.92e-10	6.03e-10
MGC16275	90.3935	4.7868	0.373107	254.246	3.08e-57	1.8e-56
TUBA3D	4.8272	4.7845	1.4195	14.2763	0.000157839	0.000249861
HYAL1	139.249	4.77944	0.303692	369.808	2.06e-82	1.67e-81
SUSD2	44.6516	4.76935	0.529586	123.888	8.91e-29	3.12e-28
LGALS8-AS1	44.5312	4.76224	0.530922	121.84	2.5e-28	8.66e-28
CORO1A	437.339	4.75252	0.175246	1018.88	1.41e-223	4.17e-222
RNF125	707.018	4.75152	0.149369	1213.67	6.52e-266	2.52e-264
SIGLEC15	35.0313	4.74521	0.594983	96.3525	9.61e-23	2.92e-22
CCDC30	315.737	4.74092	0.207354	710.357	1.67e-156	2.93e-155
ANKRD26P1	4.68068	4.73659	1.42356	13.8161	0.000201597	0.000316958
TNFRSF8	4.68068	4.73659	1.42356	13.8161	0.000201597	0.000316958
LOC101929613	4.67589	4.7353	1.44065	13.2125	0.000278083	0.000433349
LOC101928841	8.7499	4.73386	1.17695	25.0532	5.58e-07	1.01e-06
CPLX1	100.078	4.72929	0.361735	239.26	5.7e-54	3.16e-53
MTUS2	4.63284	4.72445	1.44625	12.9713	0.000316307	0.000491234
SUN3	264.069	4.72248	0.222515	628.414	1.11e-138	1.62e-137
LINC01470	2.3046	4.71981	1.73433	7.50113	0.00616604	0.00862971
CCL15	2.28014	4.70696	1.65962	8.23688	0.00410476	0.00584003
SPINK13	2.27766	4.70572	1.66648	8.15702	0.00428949	0.00609281
LILRB3	2.27411	4.70418	1.74581	7.35446	0.00668965	0.00933149
FAM212B-AS1	457.195	4.70307	0.174092	948.365	3.01e-208	8.07e-207
LOC101929595	2.27163	4.70281	1.6967	7.82763	0.00514536	0.00725535
LINC00622	2.26667	4.70025	1.66023	8.21074	0.00416431	0.00592116
SERPINF2	17.0428	4.69963	0.8359	48.4722	3.35e-12	7.48e-12
PNLIP	2.25816	4.69591	1.71395	7.63607	0.00572125	0.00803533
MCF2	33.8401	4.69146	0.595432	93.5239	4.01e-22	1.2e-21
LINC00536	4.5492	4.6909	1.43403	13.1619	0.000285699	0.000445132
UGT2B10	2.24576	4.68956	1.687	7.89175	0.00496608	0.00700953
PRKXP1	300.714	4.68927	0.205999	724.343	1.52e-159	2.76e-158
NUGGC	2.23973	4.68647	1.69843	7.76602	0.00532382	0.00749641
ZNF454	2.23973	4.68647	1.69843	7.76602	0.00532382	0.00749641
DUSP15	4.52813	4.68551	1.4286	13.3174	0.00026295	0.000410273
NKAIN1	16.9225	4.68374	0.846319	45.1541	1.82e-11	3.96e-11
KLK4	2.22131	4.67654	1.73645	7.37169	0.00662585	0.00924721
NKD1	4.48541	4.67456	1.43265	13.1181	0.00029246	0.000455277
MCOLN1	8328.45	4.6706	0.077704	2969.09	0	0
LOC100289673	4.46698	4.66966	1.44436	12.7109	0.00036354	0.000561398
ZDHHC11	104.444	4.66947	0.338007	283.962	1.03e-63	6.55e-63
ADPGK-AS1	8.26567	4.66119	1.20665	21.788	3.04e-06	5.32e-06
ISG20	1697.36	4.66095	0.105928	2014.22	0	0
DNM1P35	53.449	4.64617	0.468715	146.266	1.14e-33	4.42e-33
MYBPHL	77.9423	4.64397	0.39031	207.246	5.48e-47	2.72e-46
NOS3	12.3487	4.64171	0.974528	33.6641	6.55e-09	1.28e-08
USP51	73.7867	4.63775	0.401524	193.988	4.28e-44	2.04e-43
ZNF442	179.723	4.63589	0.257351	470.745	2.21e-104	2.33e-103
INGX	8.13667	4.63538	1.18285	23.536	1.23e-06	2.19e-06
NHSL2	4.37823	4.63326	1.44255	12.5452	0.000397216	0.000612422
XKRX	8.13681	4.6279	1.2079	21.2033	4.13e-06	7.18e-06
FAM27E3	408.056	4.61827	0.181386	824.162	3.01e-181	6.66e-180
LINC01002	4.31782	4.6169	1.48813	11.1888	0.000822924	0.0012385
TEX41	2.12511	4.60261	1.70884	7.41368	0.00647297	0.00904462
CCDC28B	5522.76	4.6017	0.102585	1629	0	0
CHRFAM7A	115.66	4.59918	0.330879	255.788	1.42e-57	8.36e-57
BMP8A	151.106	4.59547	0.277837	393.282	1.6e-87	1.4e-86
DUOX2	2.10916	4.59388	1.6985	7.48937	0.00620643	0.00868328
PREX2	2.10916	4.59388	1.6985	7.48937	0.00620643	0.00868328
IRX5	313.061	4.59067	0.196129	758.087	7e-167	1.36e-165
CARD9	55.4605	4.58873	0.454916	148.181	4.33e-34	1.7e-33
PDZRN3-AS1	110.646	4.58771	0.322638	293.25	9.74e-66	6.35e-65
LOC101928358	2.09569	4.58659	1.69247	7.52838	0.00607344	0.00850447
MNDA	2.09321	4.58522	1.6995	7.45687	0.00631948	0.00883543
TCHH	350.82	4.58262	0.18738	804.601	5.39e-177	1.13e-175
RYR3	2.0847	4.58063	1.71147	7.33196	0.00677392	0.00944181
SYNDIG1L	2.0847	4.58063	1.71147	7.33196	0.00677392	0.00944181
TMEM239	2.0847	4.58063	1.71147	7.33196	0.00677392	0.00944181
LINC00574	66.8354	4.57712	0.41543	174.323	8.42e-40	3.69e-39
MCIDAS	760.884	4.57537	0.134392	1414.54	0	7.38e-308
MANSC4	4.20725	4.57324	1.45282	11.8979	0.000561983	0.000856395
LINC01336	4.16081	4.56035	1.50106	10.5957	0.00113349	0.00168595
FAM95C	696.824	4.5585	0.155892	914.258	7.8e-201	1.99e-199
RGPD2	4.1589	4.552	1.6885	7.40063	0.0065201	0.00910659
C8orf34	4.13103	4.54922	1.46783	11.3034	0.000773636	0.00116657
LOC100507006	7.69497	4.54844	1.20127	21.0617	4.45e-06	7.72e-06
TMEM26	7.67993	4.54674	1.21576	19.9965	7.76e-06	1.33e-05
SYT12	38.304	4.54375	0.550111	95.0107	1.89e-22	5.7e-22
BAIAP2L2	268.455	4.53995	0.209517	641.129	1.9e-141	2.86e-140
KCNV1	45.7467	4.52989	0.492005	122.734	1.59e-28	5.54e-28
LINC00882	11.4934	4.52761	0.985088	30.288	3.72e-08	7.09e-08
TCHHL1	56.809	4.52087	0.44532	145.568	1.61e-33	6.26e-33
PPP1R14C	7.58064	4.51427	1.21758	19.3084	1.11e-05	1.89e-05
C1QL3	74.973	4.50173	0.391245	180.732	3.35e-41	1.51e-40
ALDH3B2	4.00173	4.50062	1.46435	11.1951	0.000820117	0.0012345
PLIN4	11.1536	4.49859	1.00214	28.1893	1.1e-07	2.05e-07
CDH23	3.96644	4.49034	1.4668	11.0816	0.00087188	0.00131014
ADGRF4	3.95636	4.48733	1.47289	10.9145	0.000954123	0.00142874
KIF26B	25.8582	4.48532	0.641059	71.7811	2.4e-17	6.31e-17
STARD10	5914.54	4.48497	0.0893349	2087.44	0	0
CTNS	9170.83	4.47775	0.0677114	3670.76	0	0
FAT2	7.36522	4.47363	1.21022	19.5486	9.81e-06	1.67e-05
EAF2	105.849	4.47043	0.329961	244.857	3.43e-55	1.95e-54
UPP1	22860.5	4.44811	0.0788919	2463.61	0	0
GALR2	57.5359	4.44579	0.431196	150.026	1.71e-34	6.79e-34
M1AP	10.7512	4.44437	0.987838	29.163	6.65e-08	1.26e-07
LOC100128770	10.733	4.443	1.00676	26.9664	2.07e-07	3.82e-07
TTC9B	3.84543	4.43616	1.46808	10.7016	0.00107043	0.00159577
SPATA19	3.83091	4.43471	1.48345	10.3896	0.0012673	0.00187815
CCDC181	3.83692	4.43365	1.47447	10.5346	0.00117158	0.00174038
BMP8B	618.837	4.42715	0.143869	1134.29	1.17e-248	4.02e-247
LOC728485	64.0282	4.42509	0.42932	134.972	3.35e-31	1.24e-30
TUBA8	612.166	4.42132	0.145095	1105.05	2.64e-242	8.87e-241
CXorf57	1610.87	4.41853	0.105877	1751.59	0	0
SNX29P1	45.9092	4.4176	0.477855	120.797	4.23e-28	1.46e-27
CCR10	467.152	4.40998	0.174845	708.626	3.98e-156	6.94e-155
NGEF	17.5996	4.40909	0.765096	47.5329	5.41e-12	1.2e-11
ATP1A2	423.399	4.40136	0.167402	864.395	5.4e-190	1.28e-188
SLC37A2	2859.46	4.3962	0.0814864	2864.37	0	0
C2CD4D	31.1422	4.39061	0.57994	79.4869	4.85e-19	1.34e-18
OGDHL	445.943	4.38557	0.161133	936.676	1.04e-205	2.75e-204
LIG4	13870	4.38286	0.0676051	3398.89	0	0
CAMKK1	1539.66	4.37304	0.102611	1886.12	0	0
MICB	332.027	4.37038	0.184291	720.428	1.08e-158	1.94e-157
EMID1	10.2372	4.37022	0.992164	27.6182	1.48e-07	2.74e-07
ZMIZ1-AS1	3993	4.36915	0.0825104	2511.16	0	0
GPR157	403.508	4.36769	0.167532	866.23	2.15e-190	5.12e-189
MYLPF	17.1432	4.36414	0.77914	42.9516	5.61e-11	1.2e-10
APBB3	6823.28	4.36056	0.067434	3656.43	0	0
LRRC4C	6.77753	4.36001	1.23955	16.9191	3.9e-05	6.43e-05
LINC00504	51.1877	4.35999	0.452233	126.354	2.57e-29	9.11e-29
KLHL41	84.8475	4.35754	0.350317	211.164	7.65e-48	3.85e-47
PDZD7	5210.15	4.33367	0.0699478	3473.38	0	0
TMPRSS11F	90.0469	4.33295	0.34139	214.825	1.22e-48	6.2e-48
CCDC168	16.7826	4.33246	0.777605	42.7265	6.3e-11	1.34e-10
SH2D2A	563.356	4.33003	0.14604	1053.62	3.97e-231	1.23e-229
SLC20A1	29602.3	4.32267	0.0636079	3630.14	0	0
LINC00702	6.61771	4.32245	1.22196	17.5754	2.76e-05	4.58e-05
MRC1	3.52813	4.30644	1.51623	9.10635	0.00254724	0.00368286
TAF4B	1767.91	4.30487	0.0969898	1996.02	0	0
CFL1P1	32.9405	4.30478	0.555975	80.7315	2.59e-19	7.18e-19
ST6GALNAC2	160.765	4.30448	0.255699	371.054	1.1e-82	8.99e-82
EML5	2318.31	4.30428	0.127055	976.305	2.54e-214	7.08e-213
ADAMTS14	5865.12	4.3001	0.0717908	3143.4	0	0
CCDC175	22.9221	4.2977	0.676085	52.8673	3.57e-13	8.24e-13
LINC00693	16.3087	4.29502	0.776555	42.2985	7.84e-11	1.66e-10
SAXO2	9.72802	4.29341	1.02786	23.1573	1.49e-06	2.65e-06
CORIN	3.49249	4.29097	1.4919	9.45719	0.00210323	0.00306413
SH2D6	9.70323	4.28989	1.00317	25.3897	4.68e-07	8.52e-07
CHRNB4	9.72767	4.28704	1.00282	25.2749	4.97e-07	9.04e-07
WSCD1	5340.76	4.28646	0.0693049	3446.6	0	0
FUT3	3.46202	4.28395	1.50764	9.17633	0.00245165	0.00355029
KLHL1	3.46555	4.28201	1.49657	9.32521	0.00226023	0.00328353
LINC00462	3.4496	4.27661	1.50296	9.17693	0.00245085	0.00354945
SPI1	3.42657	4.27188	1.51922	8.91192	0.00283315	0.00408437
RPS16P5	9.6047	4.26579	1.00651	24.6411	6.91e-07	1.25e-06
MYBPH	44.6356	4.26383	0.476208	105.893	7.78e-25	2.49e-24
LOC102724933	41.2095	4.25262	0.483165	106.433	5.93e-25	1.9e-24
RBM20	12.6486	4.25111	0.876004	32.0374	1.51e-08	2.92e-08
DCHS2	59.984	4.24409	0.410284	139.899	2.8e-32	1.06e-31
GATA2	644.805	4.24289	0.140875	1013.95	1.67e-222	4.84e-221
MBOAT4	25.2936	4.241	0.641006	55.8215	7.94e-14	1.87e-13
HMOX1	10309.6	4.23975	0.0880184	1863.57	0	0
NR0B2	9.4475	4.23938	1.02471	22.6188	1.98e-06	3.49e-06
APLN	56.0901	4.23079	0.415883	139.073	4.25e-32	1.6e-31
LOC100289333	3.33872	4.22419	1.53378	8.44699	0.00365648	0.00522081
SNTG1	6.22152	4.22283	1.22625	16.3859	5.17e-05	8.44e-05
RILP	1149.84	4.21948	0.107849	1662.44	0	0
LOC101927237	3.31427	4.21532	1.50898	8.8447	0.00293941	0.00423123
LHX4	77.2862	4.21453	0.356451	183.952	6.65e-42	3.03e-41
CHRNA3	27.6633	4.20504	0.586332	69.2828	8.53e-17	2.2e-16
TRIM54	24.4952	4.20119	0.616064	63.8125	1.37e-15	3.41e-15
CITED1	48.9344	4.20118	0.440542	122.272	2.01e-28	6.98e-28
SNX10	217.233	4.19998	0.226938	407.08	1.58e-90	1.43e-89
GPRIN3	6.09362	4.19812	1.25186	15.0419	0.000105148	0.000168352
NR1H4	6.02751	4.18478	1.23593	15.6916	7.46e-05	0.000120568
CLMP	5553.86	4.18415	0.0820477	2212.92	0	0
TP53AIP1	9.02196	4.17907	1.02	22.5241	2.08e-06	3.66e-06
SLCO4C1	93.4769	4.17656	0.31845	228.355	1.36e-51	7.26e-51
HTRA2	11622.5	4.1765	0.0725398	2709.87	0	0
FCRLB	469.534	4.17548	0.153037	885.373	1.48e-194	3.63e-193
NEUROG2	6.02715	4.17526	1.2497	14.8731	0.000114993	0.000183506
SLC25A19	2782.95	4.16503	0.0876918	2090.72	0	0
RGMB-AS1	26.8052	4.15897	0.593301	64.7807	8.37e-16	2.1e-15
MAB21L3	8.91583	4.15198	1.01312	22.6828	1.91e-06	3.38e-06
SH3PXD2A	314.443	4.14974	0.186657	583.04	8.18e-129	1.1e-127
A2M	5.94352	4.1487	1.23882	15.1549	9.9e-05	0.000158865
IVL	1293.75	4.14601	0.108075	1496.26	0	0
EPOR	5051.2	4.14339	0.0783832	2430.75	0	0
HAR1A	5.86133	4.1423	1.25559	14.4701	0.000142401	0.000226099
TMEM191A	261.083	4.13797	0.211254	435.318	1.13e-96	1.09e-95
PVRL4	52.9859	4.13587	0.425942	120.834	4.15e-28	1.43e-27
SUV39H1	4383.56	4.13547	0.0756139	2684.99	0	0
BLOC1S3	2388.62	4.12784	0.0845677	2324.33	0	0
ANKRD20A19P	3.11883	4.12548	1.53474	8.03398	0.00459079	0.00650108
POLR3G	4610.64	4.12463	0.0771877	2525.5	0	0
FXYD7	3.11616	4.12069	1.55011	7.72304	0.00545206	0.00766841
SSBP3-AS1	5.75662	4.11135	1.27595	13.4303	0.000247594	0.000386866
HPGD	3.07966	4.11043	1.55089	7.73343	0.00542076	0.0076257
GOLGA8F	14.3944	4.10503	0.793355	35.4155	2.66e-09	5.31e-09
LOC105378732	11.4682	4.10085	0.890723	27.8886	1.29e-07	2.39e-07
GOLGA8T	93.1382	4.07786	0.325408	192.4	9.52e-44	4.49e-43
LOC101929715	39.5208	4.07597	0.4734	98.2898	3.61e-23	1.11e-22
FES	8.56481	4.07473	1.07829	17.3197	3.16e-05	5.22e-05
TMEM191B	86.7706	4.06744	0.328423	193.879	4.53e-44	2.15e-43
RAB17	1660.6	4.0654	0.0950005	1840.78	0	0
GRM2	5.57853	4.06277	1.26689	13.4359	0.000246859	0.00038579
SLC9B2	7666.54	4.05639	0.0695266	2902.62	0	0
DNAH12	25.0475	4.05094	0.601483	58.1854	2.39e-14	5.72e-14
LOC101928516	5.50871	4.04794	1.27272	13.1249	0.000291398	0.000453709
NR1D1	4241.18	4.04508	0.0888438	1786.15	0	0
RNASEH2B-AS1	2.95758	4.03935	1.54652	7.46041	0.00630705	0.0088203
ITIH3	13.807	4.03852	0.803236	32.6371	1.11e-08	2.16e-08
ZNF878	27.5057	4.03805	0.573808	63.2531	1.82e-15	4.51e-15
ESM1	2.95262	4.03735	1.53968	7.55211	0.00599397	0.00839894
SAMD12-AS1	27.3952	4.0354	0.570385	64.6138	9.11e-16	2.28e-15
C8G	32.7275	4.03137	0.537213	69.5365	7.5e-17	1.94e-16
JHDM1D-AS1	240.565	4.02832	0.196342	525.535	2.65e-116	3.16e-115
TMEM70	10491.5	4.02313	0.0780813	2180.91	0	0
FLJ38576	16.3245	4.02261	0.727741	40.1243	2.38e-10	4.95e-10
CLCN5	938.536	4.02038	0.117434	1228.97	3.08e-269	1.22e-267
IGFN1	326.552	4.01921	0.181591	556.956	3.86e-123	4.94e-122
CCNA1	8.15697	4.01859	1.03097	19.854	8.36e-06	1.43e-05
OXCT2	51.6712	4.01839	0.412891	122.197	2.09e-28	7.24e-28
TEX21P	8.08841	4.01597	1.05496	18.376	1.81e-05	3.04e-05
TOR3A	4325.87	4.01401	0.0778603	2359.87	0	0
LOC102724434	127.477	4.01386	0.265664	289.249	7.25e-65	4.68e-64
AKAP3	48.8263	4.01296	0.4344	106.211	6.63e-25	2.13e-24
FGF8	8.15196	4.00316	1.04372	18.684	1.54e-05	2.6e-05
EVI2B	26.8843	3.99792	0.564663	65.3283	6.34e-16	1.6e-15
ZNF711	5.37423	3.99741	1.25187	13.4733	0.000241987	0.00037861
PER3	5495.97	3.99134	0.0816787	2040.27	0	0
DBP	2890.23	3.99134	0.0867423	1934.05	0	0
OSGIN1	3017.28	3.98883	0.0911868	1708.66	0	0
RAB40C	7441.68	3.98816	0.0797654	2093.43	0	0
LOC102724927	146.658	3.98608	0.25154	307.372	8.16e-69	5.53e-68
HIST3H2BB	29.1759	3.98547	0.546239	68.1922	1.48e-16	3.8e-16
PHLDA2	3183.94	3.98144	0.0983982	1423.98	1.2920878384868e-311	6.6846184704049e-310
HCST	71.271	3.97414	0.353768	157.799	3.42e-36	1.41e-35
GOLGA8IP	15.8486	3.97308	0.769969	32.1716	1.41e-08	2.73e-08
LRRC8B	2010.34	3.9678	0.109821	1170.36	1.69e-256	6.05e-255
CNGA1	63.3039	3.96725	0.378241	135.703	2.32e-31	8.58e-31
TBC1D8	749.685	3.96299	0.118047	1278.1	6.51e-280	2.76e-278
PPFIBP2	1069.84	3.96152	0.110781	1317.85	1.49e-288	6.6e-287
EML6	305.144	3.95304	0.184361	521.527	1.97e-115	2.33e-114
NPR1	106.687	3.95209	0.283421	247.563	8.83e-56	5.05e-55
NIPAL4	5187.03	3.95155	0.0726079	2612.15	0	0
RHEBL1	142.713	3.95101	0.253102	296.809	1.63e-66	1.08e-65
HMGN2P46	7.73315	3.94731	1.04756	18.1645	2.03e-05	3.39e-05
FAM47E	49.2819	3.94305	0.415423	114.803	8.69e-27	2.92e-26
2025-09-03	780.728	3.93984	0.128003	981.137	2.26e-215	6.35e-214
MCF2L	58.4934	3.92034	0.382081	132.38	1.24e-30	4.51e-30
MAPK13	1205.75	3.91825	0.106117	1379.88	4.95e-302	2.36e-300
KAZALD1	12.7569	3.91669	0.820241	28.474	9.5e-08	1.78e-07
USP2	5922.83	3.91524	0.0659429	3131.36	0	0
C10orf131	7.61355	3.91371	1.04092	18.1553	2.04e-05	3.4e-05
CCDC89	22.8799	3.9132	0.605462	52.9825	3.37e-13	7.77e-13
MAFB	10.0529	3.9058	0.930572	21.7361	3.13e-06	5.47e-06
NAT16	12.531	3.90463	0.825635	27.9062	1.27e-07	2.37e-07
LOC101928514	7.54991	3.90365	1.04555	17.7886	2.47e-05	4.11e-05
LINC00628	37.8402	3.90335	0.481402	80.5749	2.8e-19	7.76e-19
FLVCR2	154	3.9032	0.238943	326.371	5.93e-73	4.26e-72
KIAA1211	1104.49	3.89909	0.107144	1365.28	7.38e-299	3.46e-297
LINC00341	4.99577	3.89792	1.28925	11.5973	0.000660483	0.00100175
HEATR4	5.02112	3.89331	1.26665	12.2183	0.000473222	0.000725584
GNAL	187.017	3.88656	0.220779	368.407	4.16e-82	3.36e-81
FAM189A2	109.515	3.88339	0.285112	223.372	1.66e-50	8.75e-50
C2orf82	7.4259	3.88336	1.06727	16.478	4.92e-05	8.05e-05
DLGAP3	14.8892	3.8824	0.736528	35.6952	2.31e-09	4.61e-09
RNF133	4.97344	3.88156	1.28422	11.5782	0.000667293	0.00101152
SPNS3	1228.6	3.87754	0.119637	991.571	1.22e-217	3.47e-216
FAM57B	19.7821	3.87447	0.645883	45.3493	1.65e-11	3.6e-11
ACE2	22.2352	3.86571	0.609074	50.5341	1.17e-12	2.65e-12
TACR2	7.33913	3.86244	1.08596	15.3915	8.74e-05	0.000140799
POTEH-AS1	7.42161	3.85827	1.0769	15.5773	7.92e-05	0.000127908
AMDHD1	29.3674	3.85407	0.532699	64.8447	8.1e-16	2.03e-15
SARDH	175.799	3.85205	0.222739	359.915	2.94e-80	2.31e-79
ANKRD30B	2490.23	3.84825	0.28439	147.565	5.91e-34	2.31e-33
CEBPA	191.512	3.84316	0.221823	345.02	5.15e-77	3.89e-76
CDKL2	561.835	3.842	0.131735	961.344	4.54e-211	1.24e-209
ACVR2B-AS1	415.363	3.83762	0.151726	728.967	1.5e-160	2.76e-159
IGSF9B	5407.9	3.83304	0.214091	258.029	4.61e-58	2.73e-57
IL17D	151.321	3.83108	0.238858	309.027	3.56e-69	2.42e-68
KIAA0408	9.70981	3.82673	0.944465	19.6033	9.53e-06	1.63e-05
RNF148	24.0239	3.82546	0.578038	54.9213	1.25e-13	2.94e-13
RASA4CP	76.172	3.81707	0.348643	137.943	7.5e-32	2.81e-31
SAPCD1-AS1	18.989	3.81644	0.672506	38.603	5.19e-10	1.06e-09
CTSK	36749.7	3.81263	0.0573037	3608.49	0	0
GPR150	7.13036	3.81031	1.05345	16.4687	4.95e-05	8.09e-05
MID2	2622.27	3.80705	0.0822566	2008.01	0	0
HIST1H3D	99.3808	3.80328	0.300494	186.298	2.04e-42	9.4e-42
STEAP1	132.36	3.80221	0.250773	279.02	1.23e-62	7.69e-62
STAB1	9.37697	3.798	0.932562	20.3789	6.35e-06	1.09e-05
RLN1	9.38438	3.79251	0.921991	21.0182	4.55e-06	7.88e-06
CYP2C18	4.6563	3.78913	1.30487	10.5013	0.00119289	0.00177108
ASTN1	883.972	3.78644	0.112567	1191.15	5.12e-261	1.91e-259
ANGPTL2	7403.15	3.78449	0.0697333	2532.1	0	0
FOSB	554.233	3.77938	0.131867	916.365	2.72e-201	6.96e-200
CATSPERG	65.0706	3.77853	0.347113	147.883	5.03e-34	1.97e-33
ANKRD20A2	20.7257	3.77015	0.63709	41.7826	1.02e-10	2.15e-10
LOC101928370	18.4583	3.7694	0.653436	41.2139	1.36e-10	2.86e-10
ITK	6.97886	3.76794	1.07076	15.176	9.79e-05	0.000157151
TRG-AS1	16.0527	3.76614	0.70953	34.3375	4.63e-09	9.13e-09
CENPP	555.013	3.7626	0.129896	943.888	2.83e-207	7.51e-206
MBLAC1	1103.63	3.75074	0.113319	1071.6	4.92e-235	1.55e-233
CRYBB3	27.402	3.74929	0.545218	56.8946	4.6e-14	1.09e-13
C1orf54	74.8443	3.74446	0.339084	142.283	8.43e-33	3.22e-32
IFITM10	3229.33	3.7407	0.081317	1920.79	0	0
NOS1	6.77496	3.7399	1.07639	14.8243	0.000118008	0.00018806
LOC100268168	1151.92	3.73649	0.0990502	1479.58	9.88131291682493e-324	5.53353523342196e-322
RPA4	18.0751	3.73409	0.652901	40.5078	1.96e-10	4.08e-10
FER1L6	4.52571	3.72949	1.36466	8.75553	0.00308664	0.0044346
CNTN3	704.686	3.72761	0.131589	813.815	5.35e-179	1.15e-177
KLF15	476.344	3.72614	0.149346	659.679	1.75e-145	2.77e-144
IP6K3	62.9482	3.72463	0.350657	138.687	5.16e-32	1.94e-31
PGF	17.956	3.72335	0.649141	40.9866	1.53e-10	3.21e-10
TMEM110-MUSTN1	47.5653	3.72243	0.960577	12.7629	0.000353564	0.000546508
CALN1	58.1262	3.72103	0.369937	122.158	2.13e-28	7.38e-28
LOC102723701	13.4264	3.71594	0.755647	29.8121	4.76e-08	9.04e-08
AOC3	17.7574	3.70941	0.662786	38.0783	6.8e-10	1.39e-09
C1QTNF9B-AS1	817.024	3.70768	0.116357	1057.69	5.18e-232	1.61e-230
DRGX	244.321	3.70756	0.189571	436.274	7.01e-97	6.8e-96
LRRN4CL	1334.79	3.70211	0.109375	1088.25	1.18e-238	3.89e-237
C3AR1	356.504	3.70209	0.155983	645.262	2.4e-142	3.64e-141
RDH12	15.4966	3.70152	0.701213	34.225	4.91e-09	9.66e-09
CCDC24	2053.76	3.69878	0.0906336	1565.46	0	0
KCNIP2-AS1	19.8744	3.69867	0.614805	44.8229	2.16e-11	4.68e-11
ESR2	30.8717	3.69852	0.513847	61.2172	5.11e-15	1.25e-14
LINC01134	94.6243	3.69406	0.294437	184.932	4.06e-42	1.86e-41
SLC25A16	4090	3.69322	0.0731862	2301.66	0	0
ZNF57	1080.08	3.68905	0.104418	1271.48	1.78e-278	7.45e-277
LOC100129973	50.3345	3.68501	0.400177	100.307	1.31e-23	4.05e-23
AS3MT	4354.06	3.68318	0.0663477	2835.71	0	0
LOC101929596	41.2573	3.67585	0.428542	89.8137	2.62e-21	7.66e-21
SPNS1	23524.3	3.66973	0.0737873	2035.93	0	0
DCDC2	529.165	3.66899	0.132121	850.899	4.63e-187	1.08e-185
XIRP1	156.214	3.66866	0.228421	301.431	1.61e-67	1.07e-66
SORBS2	474.756	3.66793	0.14044	748.236	9.7e-165	1.86e-163
PANO1	567.672	3.66444	0.143312	665.581	9.13e-147	1.45e-145
LINC00158	4.28492	3.66274	1.33598	9.08018	0.00258394	0.00373363
NR6A1	480.25	3.65912	0.142382	712.204	6.64e-157	1.17e-155
HPCAL4	8.72824	3.65774	0.966176	16.6596	4.47e-05	7.33e-05
KLHDC7A	357.317	3.65721	0.153645	648.672	4.34e-143	6.66e-142
NPY1R	922.1	3.65664	0.111551	1097.54	1.13e-240	3.76e-239
EDNRB	4.35189	3.65615	1.3199	9.27211	0.00232669	0.00337679
AKR1A1	19499.2	3.65408	0.0743503	1997.13	0	0
BHLHB9	2372.94	3.6436	0.0846138	1735.45	0	0
NEURL2	1025.34	3.64101	0.105791	1207.03	1.81e-264	6.96e-263
LOC153684	154.495	3.6343	0.225571	305.64	1.95e-68	1.31e-67
TSNAX-DISC1	55.8483	3.63268	0.883215	14.4374	0.000144898	0.00022993
PWWP2B	1658.26	3.62851	0.102189	1175.82	1.1e-257	3.97e-256
TCTEX1D4	37.7603	3.62381	0.452578	75.8758	3.02e-18	8.15e-18
MLC1	8.41535	3.62101	0.939137	17.9516	2.27e-05	3.78e-05
KLC3	2094.4	3.61967	0.0996134	1199.88	6.48e-263	2.45e-261
ARC	2219.19	3.61533	0.0944092	1340.76	1.57e-293	7.14e-292
NLRP11	4.15543	3.61237	1.36244	8.30599	0.00395146	0.00562925
CLDN6	18.7612	3.61005	0.639866	37.6005	8.68e-10	1.76e-09
CLIC5	8.29615	3.60946	0.944093	17.6492	2.66e-05	4.41e-05
S1PR4	66.557	3.60641	0.340277	132.317	1.28e-30	4.65e-30
TMCC3	2414.35	3.59917	0.0794823	1950.45	0	0
CCDC67	6.23099	3.59405	1.07773	13.4849	0.000240494	0.000376417
FOXF1	10.4094	3.59253	0.853125	20.9454	4.73e-06	8.18e-06
GM2A	2177.41	3.59243	0.0851598	1681.68	0	0
GRIA2	4.13095	3.59151	1.32098	8.97538	0.00273642	0.00394838
ABCA5	1343.54	3.59065	0.0895913	1653.45	0	0
ANKRD36	2540.1	3.58829	0.409343	62.9346	2.14e-15	5.29e-15
GSX2	354.565	3.57373	0.156657	574.522	5.83e-127	7.72e-126
PLCD1	3489.84	3.57275	0.0778403	1909.35	0	0
SLC25A30-AS1	6.07774	3.57085	1.09258	12.8525	0.000337024	0.000521975
KIF5A	22.4767	3.56854	0.586374	43.0082	5.45e-11	1.16e-10
CES5AP1	96.9651	3.56321	0.287349	175.513	4.63e-40	2.04e-39
DNAH17	38.3683	3.56086	0.447004	73.8491	8.43e-18	2.25e-17
TYR	50.5349	3.55777	0.392151	94.992	1.91e-22	5.76e-22
MAST1	429.877	3.55754	0.140223	716.021	9.81e-158	1.75e-156
CEBPA-AS1	34.2582	3.55642	0.472187	66.0396	4.42e-16	1.12e-15
DPY19L2P3	38.1392	3.54907	0.434276	79.96	3.82e-19	1.06e-18
URAHP	182.47	3.53277	0.205543	339.896	6.72e-76	5e-75
LONRF1	2108.77	3.52981	0.0805931	1852.8	0	0
ZNF114	152.334	3.5271	0.227924	271.808	4.58e-61	2.81e-60
ULK4	443.166	3.52672	0.13963	698.395	6.68e-154	1.14e-152
BCL2	572.809	3.51993	0.125454	847.303	2.8e-186	6.47e-185
ZNF382	1711.4	3.51414	0.104251	1044.91	3.11e-229	9.53e-228
LY6K	21.5006	3.51358	0.576875	44.0021	3.28e-11	7.06e-11
GALNT6	107.88	3.50813	0.268086	194.941	2.65e-44	1.27e-43
NTRK1	13.629	3.49942	0.737078	26.1445	3.17e-07	5.8e-07
PPARGC1A	2093.94	3.49902	0.0896165	1420.52	7.29011143884931e-311	0
RRN3P3	1265.4	3.49654	0.0912851	1498.78	0	0
PMEL	1343.65	3.49647	0.0980303	1239.97	1.26e-271	5.01e-270
PQLC2L	1942.04	3.49629	0.0819654	1769.56	0	0
RPLP0P2	69.4919	3.49443	0.355945	104.111	1.91e-24	6.07e-24
LOC374443	702.133	3.49335	0.12028	870.405	2.66e-191	6.38e-190
TM4SF19-AS1	63.4696	3.48662	0.342867	119.174	9.59e-28	3.29e-27
ANXA9	299.801	3.48183	0.161463	524.064	5.53e-116	6.58e-115
PIFO	163.43	3.48126	0.212004	312.314	6.84e-70	4.7e-69
GPR3	88.2238	3.4771	0.286963	170.689	5.23e-39	2.26e-38
CPA2	55.5007	3.47587	0.353905	114.635	9.46e-27	3.17e-26
SLC6A15	8411.88	3.46761	0.0655169	2434.62	0	0
GAD1	3091.16	3.46687	0.0730702	2101.27	0	0
CTNNA3	28.4971	3.46479	0.501666	55.6397	8.7e-14	2.05e-13
UAP1L1	5421.88	3.45521	0.0745403	1889.31	0	0
NECAB2	7.53156	3.45434	0.981239	14.3208	0.000154149	0.000244184
FAM49A	5497.83	3.45155	0.0667611	2387.75	0	0
SH3BP1	327.742	3.45086	0.17108	423.891	3.47e-94	3.28e-93
HAGHL	3172.59	3.44773	0.114779	779.104	1.88e-171	3.83e-170
HIST2H2BA	67.5053	3.44338	0.326982	128.025	1.11e-29	3.95e-29
ZNF799	437.768	3.44307	0.144181	602.649	4.44e-133	6.24e-132
PSD	22.5024	3.44202	0.563044	43.3311	4.62e-11	9.9e-11
ABHD2	18559	3.4378	0.0853801	1357.64	3.37e-297	1.57e-295
SENP3-EIF4A1	142.408	3.4363	0.90741	12.0349	0.000522128	0.000797811
OPN5	31.7379	3.43358	0.480117	58.4891	2.04e-14	4.91e-14
LOC101928222	27.9432	3.42863	0.505765	53.0202	3.3e-13	7.63e-13
TIGD3	172.685	3.42863	0.210461	297.592	1.1e-66	7.28e-66
LINC00342	1615.24	3.42533	0.479322	42.449	7.26e-11	1.54e-10
ICA1L	1111.28	3.42387	0.100242	1164.47	3.21e-255	1.14e-253
GOLGA8H	255.292	3.42235	0.175989	417.952	6.81e-93	6.33e-92
MMP25	7.42014	3.42129	0.958583	14.9941	0.000107846	0.00017247
HOMER2	5738.59	3.41644	0.0637194	2580.91	0	0
CIPC	4133.1	3.4156	0.0659279	2474.83	0	0
MYO7B	70.3064	3.41497	0.326241	123.434	1.12e-28	3.91e-28
LINC01465	82.8366	3.41069	0.295354	152.357	5.29e-35	2.13e-34
NRIP3	5179.01	3.40449	0.0765023	1743.43	0	0
GSR	14116.9	3.40052	0.0588106	2875.01	0	0
PRDM12	47.5986	3.39994	0.383694	90.645	1.72e-21	5.06e-21
TNRC6C-AS1	256.312	3.39638	0.177582	398.718	1.05e-88	9.25e-88
THBD	619.172	3.38989	0.120964	823.576	4.04e-181	8.89e-180
MFSD11	3334.46	3.38852	0.0696666	2209.25	0	0
ST3GAL1	6625.01	3.38634	0.0707995	2004.19	0	0
RGS6	7.30673	3.38624	0.972815	14.0031	0.00018251	0.000287721
STS	5726.49	3.38477	0.095591	1076.38	4.5e-236	1.44e-234
CSPG4	544.434	3.38202	0.125604	772.009	6.58e-170	1.32e-168
ATP6V0E2-AS1	485.683	3.38103	0.13279	690.52	3.45e-152	5.82e-151
ANKRD36C	1247.95	3.37701	0.49852	38.3361	5.95e-10	1.22e-09
GLA	4249.9	3.37688	0.0659321	2410.1	0	0
TMEM251	2047.6	3.37496	0.0787233	1780.88	0	0
LOC653513	238.408	3.37419	0.182235	374.602	1.86e-83	1.53e-82
OGFRP1	68.0926	3.37092	0.316481	131.519	1.91e-30	6.92e-30
LOC100335030	21.3797	3.3703	0.603178	34.315	4.69e-09	9.24e-09
DIAPH2-AS1	10.7602	3.37026	0.797987	20.6337	5.56e-06	9.6e-06
KCNN4	2191.02	3.36918	0.0867848	1403.3	4.02e-307	2.01e-305
SLC25A33	2594.13	3.36707	0.087516	1349.57	1.91e-295	8.82e-294
SOBP	228.532	3.36391	0.181215	383.001	2.76e-85	2.35e-84
MFSD5	7988.65	3.36174	0.0638931	2430.23	0	0
ADGRF5	28.5298	3.36125	0.494375	52.9027	3.5e-13	8.09e-13
SURF2	2817.18	3.35508	0.0978988	1043.65	5.85e-229	1.79e-227
CGB	7.14882	3.35463	1.0634	10.7256	0.00105665	0.0015758
CAPN3	33.678	3.3539	0.44602	65.7466	5.13e-16	1.29e-15
CASQ1	54.3915	3.34644	0.372293	89.3808	3.26e-21	9.51e-21
PLCE1-AS1	444.112	3.3443	0.144378	555.455	8.19e-123	1.04e-121
OMP	33.4617	3.34416	0.448033	64.51	9.6e-16	2.4e-15
ART5	14.0136	3.34057	0.712145	24.868	6.14e-07	1.11e-06
RIMS2	406.105	3.33947	0.141198	602.03	6.06e-133	8.49e-132
HSPBAP1	880.753	3.33828	0.101388	1128.22	2.43e-247	8.33e-246
MSH5	1836.75	3.33333	0.114866	754.375	4.49e-166	8.67e-165
ZNF165	371.175	3.3285	0.147748	545.149	1.43e-120	1.78e-119
SNX8	5652.68	3.3274	0.0720269	1887.66	0	0
NSMCE2	3604.81	3.32707	0.0755883	1760.31	0	0
ATP2A1	525.56	3.32425	0.125204	752.368	1.23e-165	2.36e-164
AGAP11	43.0485	3.31179	0.414319	70.6127	4.35e-17	1.13e-16
FTH1P3	25.8913	3.31141	0.523562	44.8354	2.14e-11	4.65e-11
GNAO1	62.3989	3.31082	0.341788	104.044	1.98e-24	6.27e-24
VASN	26581.5	3.31005	0.0821421	1369.58	8.58e-300	4.03e-298
CLEC2D	698.465	3.29174	0.122716	718.187	3.32e-158	5.94e-157
LINC00957	30.6816	3.29009	0.46755	56.4774	5.68e-14	1.35e-13
RLTPR	20.5247	3.28809	0.597562	33.3207	7.81e-09	1.53e-08
CNBD2	10.1423	3.28465	0.805657	19.0944	1.24e-05	2.11e-05
PRRG2	32.211	3.28374	0.45563	59.2559	1.38e-14	3.35e-14
ABCB9	2002.28	3.28153	0.088506	1285.54	1.57e-281	6.77e-280
RAPGEF3	209.946	3.28133	0.189817	325.197	1.07e-72	7.64e-72
MESP1	153.381	3.2775	0.227115	223.256	1.76e-50	9.26e-50
ARMC5	3815.45	3.26365	0.0958917	1017.34	3.06e-223	9e-222
MARVELD3	15.0408	3.26279	0.658244	28.175	1.11e-07	2.07e-07
ARRB2	4010.99	3.25953	0.0769773	1611.66	0	0
KIF21B	33.3572	3.25923	0.446763	60.4019	7.73e-15	1.88e-14
LGALSL	3096.17	3.25892	0.0728264	1861.8	0	0
ZNF391	160.639	3.25797	0.229927	209.972	1.39e-47	6.98e-47
RPS6KA5	187.434	3.25795	0.209721	254.468	2.76e-57	1.61e-56
HSP90AB4P	4.95602	3.25588	1.15967	8.94458	0.00278294	0.00401304
LRRIQ4	8.35592	3.25448	0.876107	15.8877	6.72e-05	0.000109008
IDI2-AS1	26.5824	3.25342	0.508443	45.8264	1.29e-11	2.83e-11
ZC2HC1C	432.147	3.25235	0.132664	649.183	3.36e-143	5.17e-142
CTSA	54045	3.23552	0.057225	2712.97	0	0
SERPINE3	1551.46	3.23365	0.0898026	1248.93	1.42e-273	5.71e-272
CTRL	257.393	3.23149	0.173093	373.403	3.4e-83	2.78e-82
LINC01285	13.1812	3.2302	0.696601	24.6043	7.04e-07	1.27e-06
ZNF295-AS1	6.49457	3.22842	1.01009	11.5378	0.000681937	0.00103286
MTUS1	81.8937	3.22734	0.310449	114.878	8.37e-27	2.81e-26
PLCG2	1009.23	3.22639	0.111807	800.61	3.98e-176	8.31e-175
LINC00278	9.87921	3.22383	0.819877	17.3841	3.05e-05	5.05e-05
LOC440600	19.574	3.22319	0.573352	36.0154	1.96e-09	3.92e-09
AIFM3	21.0701	3.22244	0.57735	34.383	4.53e-09	8.93e-09
PDE3A	31.003	3.22087	0.453099	57.8312	2.86e-14	6.83e-14
CCDC141	42.282	3.21721	0.391005	76.9112	1.79e-18	4.84e-18
TRIB2	685.904	3.20737	0.111906	850.617	5.34e-187	1.24e-185
PAG1	1137.02	3.20163	0.109195	817.267	9.5e-180	2.07e-178
BEND3	1277.92	3.19815	0.0930443	1158.88	5.26e-254	1.85e-252
C3orf80	4.81072	3.19555	1.14509	8.88156	0.00288065	0.00415065
CPNE5	52.9097	3.19512	0.347613	95.848	1.24e-22	3.75e-22
WDR19	2956.65	3.19236	0.107601	776.376	7.39e-171	1.49e-169
GRHL1	215.751	3.18887	0.180126	343.51	1.1e-76	8.26e-76
NXPH3	11.1364	3.18539	0.774572	18.8246	1.43e-05	2.42e-05
SNCAIP	6.36183	3.18475	1.01152	11.141	0.000844406	0.00127002
ASB2	6.31241	3.17531	1.00269	11.3519	0.000753721	0.00113822
LOC100134368	63.4899	3.17448	0.318487	111.755	4.04e-26	1.33e-25
AVPI1	14537.5	3.17415	0.063978	2133.27	0	0
TMEM8A	27006.7	3.17325	0.0704385	1735.47	0	0
FSTL4	156.55	3.17124	0.206172	262.87	4.06e-59	2.44e-58
LOC554223	68.1866	3.17002	0.347332	86.7033	1.26e-20	3.62e-20
MANEAL	6663.28	3.16541	0.0660192	2046.69	0	0
UGT8	2539.96	3.16173	0.082848	1344.95	1.93e-294	8.82e-293
BLVRB	11104.9	3.16111	0.0776037	1435.42	4.22294506673423e-314	2.22689064612168e-312
TMC6	1983.95	3.16108	0.080017	1495.21	0	0
SLC16A7	3269.75	3.15834	0.112701	688.48	9.57e-152	1.61e-150
MGAM2	62.8436	3.15729	0.352204	84.7128	3.45e-20	9.81e-20
TIAF1	412.084	3.15387	0.419327	48.8897	2.71e-12	6.06e-12
RITA1	7363.45	3.15217	0.0685494	1867.92	0	0
CD83	191.773	3.1517	0.197328	272.136	3.89e-61	2.39e-60
FRMD8	4638.23	3.15093	0.0754616	1561.27	0	0
NFKBID	423.976	3.14994	0.137997	543.856	2.73e-120	3.39e-119
RORC	71.7904	3.14958	0.297581	125.921	3.2e-29	1.13e-28
PLCXD3	6.22894	3.14833	1.01512	10.7743	0.00102919	0.00153653
HBA2	4.63762	3.14735	1.1528	8.48418	0.00358248	0.00511961
CPT1A	9984.29	3.14517	0.0582276	2580.61	0	0
LMO2	27.8824	3.14472	0.474982	49.4388	2.05e-12	4.6e-12
FAM131A	2451.71	3.14278	0.0827422	1337.24	9.15e-293	4.11e-291
SYTL3	1413.26	3.14154	0.0882648	1239.09	1.95e-271	7.73e-270
MEI1	4.68864	3.13951	1.14818	8.4627	0.00362503	0.00517817
C10orf35	1259.38	3.13938	0.103604	871.772	1.34e-191	3.23e-190
COL28A1	4.67765	3.13669	1.14786	8.45499	0.00364043	0.0051997
TTC39A	451.955	3.13657	0.143324	483.189	4.32e-107	4.71e-106
PI15	13.9854	3.13557	0.680648	23.5877	1.19e-06	2.13e-06
ST3GAL5	295.513	3.13432	0.166064	370.003	1.87e-82	1.52e-81
BOLA3-AS1	1388.39	3.13409	0.0956005	1028.86	9.59e-226	2.87e-224
BBS5	1381.65	3.13361	0.102626	877.263	8.6e-193	2.08e-191
HESX1	18.5896	3.13357	0.587804	31.6773	1.82e-08	3.51e-08
PLD6	722.89	3.13057	0.12112	657.077	6.46e-145	1.01e-143
CHD7	5002.56	3.12936	0.0989789	873.169	6.68e-192	1.61e-190
TMEM55B	7081.82	3.12862	0.071117	1709.13	0	0
CD68	9828.06	3.12788	0.0646577	2056.14	0	0
DFNB31	8031.18	3.1266	0.0724748	1633.69	0	0
PPM1L	306.336	3.12611	0.159427	403.593	9.1e-90	8.15e-89
MCOLN3	980.623	3.12491	0.103025	907.349	2.48e-199	6.26e-198
HFM1	21.4734	3.1203	0.557491	34.3855	4.52e-09	8.92e-09
CRYL1	2152.75	3.11968	0.0803028	1427.59	2.12323859166976e-312	1.10193395263873e-310
LOC101928034	9.14571	3.11755	0.814763	16.6257	4.55e-05	7.46e-05
NAGPA	4982.68	3.11561	0.082167	1273.98	5.1e-279	2.14e-277
KCTD12	783.479	3.11533	0.105516	889.294	2.09e-195	5.14e-194
CGB8	946.762	3.11517	0.111361	756.815	1.32e-166	2.57e-165
GOLGA8K	148.748	3.11462	0.242764	167.595	2.48e-38	1.06e-37
TMEM108-AS1	13.7454	3.11234	0.677162	23.6145	1.18e-06	2.1e-06
LOC728752	265.099	3.11157	0.163254	390.996	5.02e-87	4.37e-86
SMG7-AS1	12.1	3.11128	0.74461	19.1276	1.22e-05	2.07e-05
PLK3	4488.2	3.10902	0.0660743	2025.12	0	0
IL17RD	2263.86	3.10853	0.0858161	1216.73	1.41e-266	5.46e-265
TMEM97	8164.62	3.10787	0.061294	2288.04	0	0
LAMC2	636.971	3.10558	0.120574	667.531	3.44e-147	5.5e-146
EXPH5	1226.82	3.10542	0.106896	797.139	2.26e-175	4.67e-174
DUSP5P1	65.2675	3.10542	0.310367	111.817	3.92e-26	1.3e-25
TSPAN10	16823.1	3.10439	0.0812513	1257.64	1.81e-275	7.36e-274
TSSK2	7.54941	3.1037	0.896003	13.5833	0.000228206	0.000357731
NUDT9P1	80.7337	3.10253	0.30914	105.533	9.33e-25	2.98e-24
KRT81	105.779	3.10161	0.25679	157.384	4.22e-36	1.73e-35
ASIC1	3913.48	3.10006	0.0657337	2060.13	0	0
IKBKE	2214.38	3.0961	0.0779805	1495.68	0	0
LINC00535	9.02506	3.09397	0.822751	15.9307	6.57e-05	0.000106675
C4orf19	19.6729	3.09353	0.564352	33.477	7.21e-09	1.41e-08
LOC101927746	168.181	3.09243	0.204397	246.074	1.86e-55	1.06e-54
ALMS1-IT1	98.9999	3.09054	0.262804	149.838	1.88e-34	7.46e-34
S100A3	786.163	3.08904	0.117717	672.688	2.6e-148	4.18e-147
APOL2	9153.71	3.08751	0.0652407	1975.8	0	0
CES4A	4.53609	3.08389	1.16558	7.82616	0.00514955	0.00726037
DYX1C1	305.136	3.08148	0.150044	455.325	5e-101	5.1e-100
SLC31A2	821.109	3.07877	0.100486	964.554	9.1e-212	2.5e-210
ZNF324B	726.937	3.07733	0.114549	720.652	9.66e-159	1.74e-157
SLC29A1	17936.4	3.07703	0.064163	1997.21	0	0
VAX1	4.46257	3.07514	1.1648	7.83446	0.00512594	0.00722957
MDK	661.037	3.07185	0.115237	720.723	9.32e-159	1.68e-157
LINC00242	47.5538	3.07107	0.359916	81.2767	1.96e-19	5.48e-19
SLC19A2	4413.6	3.0679	0.0689574	1802.65	0	0
LOC441204	5.9359	3.06785	1.06087	9.08636	0.00257523	0.00372202
PHF7	352.403	3.06628	0.143842	481.186	1.18e-106	1.28e-105
PLCH1	99.5646	3.066	0.267864	139.396	3.61e-32	1.36e-31
ZNF823	699.797	3.06465	0.105231	883.915	3.08e-194	7.53e-193
HILS1	72.2125	3.06294	0.302504	111.682	4.2e-26	1.38e-25
APBA1	36.9695	3.06237	0.407896	62.7999	2.29e-15	5.66e-15
RAB3A	448.814	3.06144	0.129598	585.304	2.63e-129	3.57e-128
CNKSR2	5008	3.0611	0.0760827	1447.38	1.06500464534213e-316	5.74541979646033e-315
DNAH7	58.8984	3.06071	0.350557	80.8541	2.43e-19	6.76e-19
CEP83-AS1	39.7594	3.05853	0.407638	61.262	5e-15	1.22e-14
COX6B2	5.85724	3.05081	0.998309	10.582	0.00114196	0.00169792
CYP27A1	728.291	3.04888	0.114124	711.63	8.84e-157	1.55e-155
RIMBP3B	20.4793	3.04583	0.56647	31.422	2.08e-08	3.99e-08
CPVL	2224.14	3.04342	0.0785337	1420.31	8.12406881744191e-311	0
MCTP1	5050.95	3.04312	0.0699376	1708.09	0	0
PLEKHG4	20042.7	3.0424	0.0565996	2521.9	0	0
ADAM11	212.765	3.03884	0.180012	305.023	2.65e-68	1.79e-67
KCNK3	5.797	3.0381	1.03491	9.52643	0.00202534	0.00295591
RASD1	11.6726	3.03788	0.721009	19.754	8.81e-06	1.5e-05
TACC2	2497.63	3.0306	0.0698216	1806.74	0	0
HIST2H3D	14.4983	3.02892	0.633477	25.7835	3.82e-07	6.97e-07
LINC00880	7.25384	3.02285	0.906065	12.4206	0.000424634	0.000652915
DIRC2	3577.72	3.02178	0.0643192	2070.45	0	0
MACROD2	86.4925	3.02132	0.266418	142.134	9.09e-33	3.47e-32
LOC103171574	13.0179	3.02093	0.70614	19.8651	8.31e-06	1.42e-05
STAG3	53.2287	3.02057	0.337085	89.1998	3.57e-21	1.04e-20
ZNF423	5.71479	3.01782	1.03993	9.29638	0.00229607	0.00333353
ACOT11	54.5468	3.01639	0.33104	92.5217	6.66e-22	1.98e-21
ITPKB	1470.64	3.01239	0.088996	1104.64	3.24e-242	1.09e-240
CLN3	6551.94	3.01027	0.068346	1734.29	0	0
STOM	5572.85	3.00877	0.0598485	2312.86	0	0
CDCA2	3892.26	3.00561	0.0688991	1751.36	0	0
MAST2	11194.9	3.00439	0.0712308	1560.66	0	0
SCUBE2	12.8503	3.00377	0.680619	21.6735	3.23e-06	5.65e-06
TANGO2	5790.2	3.00031	0.0658478	1874.28	0	0
ACTR5	1355.82	3.00012	0.0836823	1276.83	1.23e-279	5.18e-278
LOC100128531	18.5034	2.9986	0.560512	32.0613	1.49e-08	2.89e-08
CHN2	79.6504	2.9967	0.283856	120.861	4.1e-28	1.41e-27
IPO13	7008.76	2.99051	0.0647683	1910.78	0	0
FN3K	1551.86	2.99017	0.0985883	861.364	2.46e-189	5.79e-188
KCND3	62.377	2.98963	0.322555	92.703	6.08e-22	1.81e-21
SCARB1	22921.9	2.98953	0.0576744	2346.55	0	0
PDE3B	830.178	2.98874	0.113149	680.256	5.88e-150	9.71e-149
GABARAPL1	8685.13	2.98822	0.0612675	2123.43	0	0
FAM159B	21.2378	2.98723	0.551196	31.737	1.77e-08	3.4e-08
SLC36A1	3531.17	2.98714	0.080449	1251.57	3.78e-274	1.53e-272
GADD45G	61.9047	2.98418	0.31532	98.1804	3.82e-23	1.17e-22
MAK	29.6222	2.98342	0.461337	45.489	1.54e-11	3.35e-11
TMEM51	1204.38	2.98173	0.105418	758.105	6.94e-167	1.35e-165
GH2	930.983	2.98152	0.140594	414.193	4.48e-92	4.13e-91
ZNF829	581.866	2.97909	0.123794	580.546	2.85e-128	3.82e-127
PTPRC	8.48958	2.9782	0.839258	13.8932	0.0001935	0.000304608
C9orf40	1067.41	2.97541	0.108807	713.11	4.21e-157	7.44e-156
TBC1D4	1854.28	2.97244	0.0816549	1266.47	2.18e-277	9.04e-276
FAM21EP	68.1583	2.96958	0.301668	105.733	8.44e-25	2.7e-24
MAFG-AS1	272.862	2.96794	0.170421	310.917	1.38e-69	9.41e-69
ADAMTS18	5.53266	2.96548	1.03022	9.19945	0.00242087	0.00350789
DDIT3	4990	2.96037	0.0735945	1457.81	5.7658943066611e-319	3.12081407038953e-317
C1orf229	64.9261	2.95993	0.320907	90.7445	1.63e-21	4.82e-21
CRYAB	269604	2.95895	0.0706425	1513.87	0	0
RAD9A	3631.79	2.95808	0.0762203	1375.24	5.04e-301	2.39e-299
OSTF1	2428.79	2.95578	0.0865067	1076.79	3.66e-236	1.18e-234
HIST2H2BF	65.0364	2.95195	0.304661	102.833	3.65e-24	1.15e-23
FLJ27354	6.91456	2.95127	0.905996	11.8576	0.000574268	0.000874465
CDT1	3808.96	2.94899	0.0846203	1094.27	5.82e-240	1.92e-238
NXT1	1840.91	2.94592	0.0930018	935.052	2.36e-205	6.17e-204
FLVCR1	4129.95	2.94184	0.0655848	1858.89	0	0
AKR7A3	190.44	2.94163	0.185803	267.597	3.79e-60	2.3e-59
PIM1	2187.26	2.93623	0.076556	1399.29	3e-306	1.49e-304
SECTM1	5.48088	2.93508	1.07202	8.08003	0.00447556	0.00634502
SPTB	27.3513	2.93221	0.473325	41.6966	1.07e-10	2.25e-10
CTSL	11951.2	2.93159	0.0715698	1476.87	3.95252516672997e-323	2.19859212399355e-321
ABCB5	3897.84	2.93147	0.0889663	973.749	9.13e-214	2.53e-212
AQP11	2454.65	2.92892	0.0784808	1303.54	1.92e-285	8.39e-284
BRCA1	3511.8	2.92854	0.0872903	1015.91	6.26e-223	1.84e-221
ISY1	3766.77	2.92589	0.0738203	1437.98	1.17102262463517e-314	6.2353152740539e-313
SMIM2-AS1	27.0391	2.92333	0.492553	37.5402	8.95e-10	1.82e-09
RNF157	330.976	2.92237	0.142348	446.222	4.79e-99	4.77e-98
BMPR1B	175.912	2.92225	0.193257	243.444	6.98e-55	3.93e-54
APOBR	20.223	2.91694	0.54157	31.7662	1.74e-08	3.35e-08
LINC01124	56.6187	2.91529	0.322163	89.8524	2.57e-21	7.51e-21
CDH1	35.0617	2.91493	0.406158	56.7971	4.83e-14	1.15e-13
SLC46A3	2949.82	2.91338	0.0752622	1391.23	1.69e-304	8.28e-303
GRN	89213.4	2.91243	0.06482	1752.48	0	0
RIMS3	689.752	2.91064	0.114599	641.745	1.39e-141	2.1e-140
VAC14	11155.9	2.90912	0.0562031	2394.54	0	0
FLT4	6.69964	2.90903	0.910479	11.3933	0.000737093	0.00111382
PLA2G16	10367.8	2.90824	0.0728584	1407.57	4.76e-308	2.39e-306
LONRF3	860.091	2.90748	0.115148	613.959	1.54e-135	2.19e-134
TP53INP2	9528.82	2.90537	0.0637098	1853.63	0	0
CNTROB	8667.1	2.90255	0.0619827	1964.28	0	0
CLCA3P	26.8675	2.9025	0.472672	40.9942	1.53e-10	3.2e-10
TSSK3	6.67747	2.89793	0.919907	10.978	0.000922015	0.00138256
SBSN	35.9791	2.89715	0.399891	57.7695	2.95e-14	7.04e-14
FLJ13224	15.8933	2.89363	0.615011	24.0456	9.41e-07	1.69e-06
LOC101929705	407.127	2.89322	0.131725	502.662	2.51e-111	2.84e-110
LOC100289580	5.30886	2.89315	1.04186	8.4764	0.00359783	0.00514066
IQCC	503.067	2.89103	0.125562	539.296	2.68e-119	3.3e-118
LINC00526	112.787	2.88853	0.23285	166.08	5.31e-38	2.25e-37
SPHK1	12566.1	2.88688	0.0990867	742.727	1.53e-163	2.9e-162
FABP5P3	5.27712	2.88549	1.05631	8.13825	0.00433411	0.0061514
SIPA1L2	1046.94	2.88324	0.110152	651.798	9.08e-144	1.4e-142
LOC100507506	63.3602	2.88215	0.320612	85.7279	2.06e-20	5.9e-20
SMCO4	1153.15	2.88155	0.0986107	823.846	3.53e-181	7.78e-180
FGD3	13.1951	2.88139	0.653325	21.4771	3.58e-06	6.24e-06
C19orf38	5.29858	2.88085	1.07108	7.80326	0.0052152	0.0073504
ZNF441	625.909	2.88057	0.123125	539.608	2.29e-119	2.83e-118
CA2	129.626	2.87923	0.227731	168.067	1.96e-38	8.38e-38
FZD8	1021.74	2.87919	0.0918983	982.387	1.21e-215	3.4e-214
KIAA0319	559.726	2.87885	0.112596	679.159	1.02e-149	1.67e-148
MRGPRF	30.2849	2.87791	0.451564	43.6553	3.92e-11	8.41e-11
CHST10	1654.31	2.87751	0.078716	1303.46	2e-285	8.71e-284
SCD	167734	2.87457	0.0711003	1421.13	5.37963095456987e-311	0
DSCC1	550.685	2.87447	0.120068	582.031	1.36e-128	1.82e-127
CEBPB-AS1	110.368	2.87392	0.236161	159.209	1.68e-36	6.98e-36
2025-12-01	23.7283	2.87312	0.490193	37.704	8.23e-10	1.67e-09
PALM2	81.6827	2.87159	0.298383	95.6018	1.4e-22	4.25e-22
PARM1	62.7873	2.87134	0.327716	80.6691	2.67e-19	7.41e-19
PRICKLE3	1846.91	2.86973	0.0814446	1185.36	9.25e-260	3.41e-258
ZSCAN22	743.827	2.86825	0.105393	746.104	2.82e-164	5.39e-163
CRY1	8805.77	2.86588	0.0564683	2326.19	0	0
LOC102724596	6.51255	2.86379	0.92934	10.4579	0.00122126	0.00181141
TOP3A	4426.48	2.86304	0.0761032	1283.18	5.12e-281	2.19e-279
FAM21A	14330.5	2.86148	0.0539639	2507.16	0	0
LOC100507412	425.987	2.85966	0.141048	412.138	1.26e-91	1.15e-90
PPFIA3	497.642	2.85959	0.131733	470.995	1.95e-104	2.06e-103
SLC37A4	7296.85	2.85959	0.068036	1585.29	0	0
C9orf72	2041.69	2.85916	0.0868184	1014.01	1.62e-222	4.72e-221
PCDHAC1	11.8276	2.85878	0.729439	16.3515	5.26e-05	8.59e-05
RELT	6036.5	2.85866	0.0700681	1500.58	0	0
THAP7	2653.88	2.85728	0.0988185	757.966	7.44e-167	1.45e-165
TBX2-AS1	80.3771	2.85316	0.279475	111.101	5.62e-26	1.85e-25
CATSPER1	68.366	2.84464	0.299749	96.4095	9.34e-23	2.83e-22
NPPA-AS1	480.271	2.84408	0.125846	521.355	2.15e-115	2.54e-114
HERC5	286.726	2.84319	0.161022	319.563	1.8e-71	1.28e-70
NKPD1	7.69567	2.84079	0.869035	11.6096	0.000656131	0.000995518
RET	12.8686	2.83974	0.675686	19.1166	1.23e-05	2.08e-05
PIF1	1874.8	2.83909	0.0878116	982.651	1.06e-215	2.99e-214
RTN4R	580.419	2.83883	0.117519	589.677	2.95e-130	4.03e-129
LRIT3	12.8459	2.83724	0.673492	19.2425	1.15e-05	1.95e-05
LOC100289511	5.08898	2.83705	1.07732	7.50306	0.00615941	0.00862191
TJP2	1916.24	2.83686	0.0821424	1132.09	3.5e-248	1.2e-246
SLK	10306	2.83675	0.063074	1807.04	0	0
C12orf49	13986.2	2.83596	0.0530387	2557.12	0	0
LOC105377348	140.17	2.83392	0.210683	192.634	8.46e-44	4e-43
BHLHE41	6994.15	2.83332	0.0584523	2139.71	0	0
STK4-AS1	11.5872	2.83181	0.691407	18.4251	1.77e-05	2.97e-05
CLN6	5563.29	2.83172	0.0688888	1532.2	0	0
SMPD1	15387.2	2.83074	0.0703001	1432.16	2.15582940604663e-313	1.13319238010141e-311
EEF2K	6819.25	2.83031	0.0647353	1727.96	0	0
DNASE1L1	14765.8	2.82956	0.0652766	1664.5	0	0
NAPA	17562.5	2.82866	0.0646738	1690.7	0	0
NKX2-8	10.2252	2.82812	0.756788	15.0924	0.000102374	0.000164087
CYB5R1	6239.9	2.82783	0.0636286	1794.79	0	0
CNTNAP1	8918.81	2.82591	0.068044	1541.55	0	0
PER2	199.629	2.82489	0.184505	244.193	4.79e-55	2.71e-54
NECAB1	6.43812	2.82342	0.957625	9.35558	0.00222308	0.00323271
MAPKAPK3	17902.3	2.82327	0.0603438	1938.79	0	0
GABBR2	11.4561	2.82001	0.714889	16.8066	4.14e-05	6.8e-05
RCOR2	6.33802	2.81934	0.938909	9.86642	0.00168323	0.00247379
DPY19L2P2	386.46	2.81472	0.142271	396.298	3.52e-88	3.1e-87
ELN	276.318	2.81118	0.153211	353.823	6.23e-79	4.83e-78
SYN2	11.4141	2.81097	0.695601	17.8907	2.34e-05	3.9e-05
C4orf46	1743.03	2.81008	0.0778613	1262.62	1.5e-276	6.13e-275
LOC101593348	11.326	2.8098	0.701129	17.5684	2.77e-05	4.6e-05
CXCL16	2567.85	2.80957	0.0698411	1540.51	0	0
TMEM38B	1820.33	2.80911	0.079941	1184.08	1.76e-259	6.45e-258
CHDH	888.561	2.80891	0.131346	427.799	4.9e-95	4.67e-94
RAB11FIP4	1344.08	2.80884	0.0885257	976.409	2.41e-214	6.74e-213
NOCT	2345.37	2.80623	0.0733877	1390.65	2.26e-304	1.1e-302
CKMT2	1038.41	2.80576	0.0924279	914.052	8.65e-201	2.2e-199
NEU1	15837	2.80155	0.0642528	1686.33	0	0
USE1	3118.86	2.79699	0.0947677	789.365	1.11e-173	2.28e-172
KIF21A	5709.91	2.79586	0.0732421	1316.08	3.62e-288	1.6e-286
LOC100126784	4272.05	2.79535	0.0665126	1630.36	0	0
FGF22	6.29723	2.7945	0.978146	8.69961	0.00318278	0.00456711
ACSL1	8825.57	2.78836	0.0634955	1734.32	0	0
MIPEPP3	114.852	2.78833	0.22701	161.612	5.03e-37	2.1e-36
SYTL2	7544.08	2.78359	0.0604413	1924.27	0	0
APOC1	411.188	2.78299	0.136997	418.002	6.64e-93	6.18e-92
RNF19B	3474.47	2.78225	0.067645	1579.45	0	0
ULK4P3	40.9138	2.77971	0.378854	57.7215	3.02e-14	7.21e-14
LINC01443	6.23065	2.77906	0.930119	9.78799	0.00175655	0.00257739
RBP5	19.7388	2.77757	0.567522	25.2062	5.15e-07	9.36e-07
NCF2	97.7289	2.77033	0.243498	138.974	4.46e-32	1.68e-31
TMEM116	263	2.77008	0.154109	340.742	4.4e-76	3.27e-75
NYAP1	68.8045	2.76833	0.303984	87.1601	1e-20	2.88e-20
TLL2	12.291	2.76577	0.68142	17.7501	2.52e-05	4.19e-05
DCAF4L1	38.1355	2.76499	0.395185	52.1777	5.07e-13	1.16e-12
PARTICL	157.375	2.76364	0.194576	214.955	1.14e-48	5.81e-48
FGFR2	8.647	2.75813	0.801561	12.8134	0.00034414	0.000532622
PXDNL	19.6527	2.75775	0.535314	28.6444	8.7e-08	1.63e-07
STRC	8.51981	2.75643	0.809773	12.5448	0.00039732	0.000612525
UNC79	23.2937	2.75445	0.485508	34.957	3.37e-09	6.68e-09
LOC101927322	38.1365	2.75333	0.405105	48.5359	3.24e-12	7.24e-12
EDARADD	214.909	2.75056	0.178628	244.588	3.93e-55	2.22e-54
SLC47A1	1293.87	2.74954	0.0854751	1014.81	1.08e-222	3.17e-221
ADGRA2	556.347	2.74911	0.137257	388.575	1.69e-86	1.46e-85
TXN	21689.6	2.74845	0.0845385	933.139	6.14e-205	1.6e-203
HRASLS2	7.25879	2.74813	0.918933	9.46033	0.00209963	0.00305917
IGHMBP2	4457.3	2.74367	0.0775681	1138.25	1.6e-249	5.55e-248
ACVR1C	104.801	2.74005	0.251502	123.032	1.37e-28	4.77e-28
ANKRD36B	1723	2.73977	0.237113	118.364	1.44e-27	4.92e-27
RSPH4A	31.5218	2.73597	0.413523	47.6252	5.16e-12	1.14e-11
C15orf65	60.3399	2.733	0.310231	82.8478	8.86e-20	2.49e-19
C2	15.6352	2.73283	0.599912	22.338	2.29e-06	4.03e-06
HES4	4117.34	2.73053	0.120033	461.931	1.83e-102	1.89e-101
APC2	286.184	2.72323	0.151045	337.543	2.19e-75	1.62e-74
TMEM191C	69.4098	2.72303	0.312642	78.2471	9.09e-19	2.49e-18
SMPDL3A	544.327	2.72058	0.11441	577.549	1.28e-127	1.7e-126
ATP6V0B	12654.9	2.71679	0.0716906	1281.34	1.28e-280	5.45e-279
IFRD1	6736.16	2.71623	0.0669683	1492.59	0	0
FITM2	449.281	2.71118	0.136262	393.924	1.16e-87	1.01e-86
CMTM8	813.051	2.71033	0.102017	701.117	1.71e-154	2.94e-153
FAM161B	501.142	2.71031	0.12031	516.162	2.9e-114	3.37e-113
HSPA1B	24530.5	2.70999	0.0631995	1633.54	0	0
CPSF4	5738.56	2.70831	0.0748069	1187.44	3.27e-260	1.21e-258
MAFF	1701.42	2.7082	0.0823084	1037.86	1.06e-227	3.2e-226
SGTB	4126.49	2.70798	0.078707	1080.57	5.53e-237	1.79e-235
DENND2C	102.555	2.70679	0.250127	121.773	2.59e-28	8.95e-28
TAP2	7926.03	2.70465	0.059474	1882.05	0	0
SNX27	5298.24	2.7041	0.067118	1486.07	0	0
LOC728743	379.739	2.70391	0.134324	416.199	1.64e-92	1.52e-91
MIR4697HG	4644.18	2.70341	0.0693428	1395.43	2.07e-305	1.02e-303
GRK4	97.2909	2.70263	0.26274	109.052	1.58e-25	5.14e-25
EPS15L1	5691.24	2.70185	0.0639102	1638.09	0	0
PVRL1	2049.27	2.7018	0.0854714	937.828	5.87e-206	1.55e-204
FAM21C	7934.27	2.7013	0.0624903	1695.23	0	0
MURC	323.432	2.70114	0.139283	392.866	1.97e-87	1.72e-86
CFAP54	50.9744	2.70097	0.335472	69.0578	9.56e-17	2.47e-16
ATOH7	9.45632	2.69975	0.746625	14.2311	0.000161679	0.000255792
TOX2	340.81	2.69911	0.139969	383.597	2.05e-85	1.74e-84
ZDHHC14	546.326	2.69863	0.118715	520.21	3.81e-115	4.48e-114
LOC646029	29.5554	2.69671	0.434127	41.3819	1.25e-10	2.63e-10
BSN	109.023	2.69586	0.237955	134.36	4.56e-31	1.68e-30
GNAT2	16.6799	2.69552	0.606783	20.6555	5.5e-06	9.49e-06
ARRDC2	1708.95	2.69523	0.0979275	706.838	9.74e-156	1.69e-154
ATP8A1	54.377	2.69519	0.32581	72.7337	1.48e-17	3.92e-17
SLC35F6	4093.3	2.69445	0.0676852	1467.71	4.06616026527346e-321	2.22285074720435e-319
GDPGP1	325.202	2.68913	0.150818	321.96	5.42e-72	3.85e-71
STX17-AS1	44.7639	2.68875	0.347497	64.5811	9.26e-16	2.32e-15
SOD2	14190	2.68789	0.0608471	1750.16	0	0
DHDDS	5665.68	2.68698	0.0621341	1719.58	0	0
SHE	10.5657	2.68642	0.725878	14.6723	0.000127912	0.000203508
DNM1P41	30.4894	2.68578	0.421994	43.6412	3.94e-11	8.46e-11
CREB3L4	1153.07	2.68501	0.0896325	880.129	2.05e-193	4.98e-192
FNIP2	3970.69	2.68153	0.105578	580.613	2.76e-128	3.69e-127
ATP6V1H	10562	2.68145	0.0608661	1751.84	0	0
DEXI	4877.1	2.68076	0.0738199	1203.73	9.42e-264	3.6e-262
THEM6	2667.89	2.68069	0.0833503	959.006	1.46e-210	3.98e-209
ATP6V1D	16629.7	2.68013	0.0627822	1629.85	0	0
ZIC2	145.207	2.67979	0.205459	178.085	1.27e-40	5.64e-40
CCDC171	253.215	2.67928	0.172023	244.791	3.55e-55	2.01e-54
GRIN2A	582.727	2.67779	0.14705	315.227	1.59e-70	1.1e-69
ZNF850	342.411	2.67631	0.135871	403.459	9.73e-90	8.71e-89
SH3BGRL2	1605.36	2.67596	0.0782583	1138.47	1.43e-249	4.98e-248
VPS18	6087.72	2.67463	0.0688852	1372.55	1.94e-300	9.18e-299
SLF2	4308.53	2.67412	0.0729497	1233.69	2.9e-270	1.15e-268
LAT	653.923	2.67297	0.123243	457.603	1.6e-101	1.64e-100
SRPX	2152.7	2.66944	0.072983	1282.5	7.19e-281	3.07e-279
FOXRED2	5403.83	2.66822	0.0785341	1046.79	1.21e-229	3.72e-228
WNT9A	923.03	2.66737	0.100827	684.957	5.58e-151	9.32e-150
CD27	32.8444	2.66617	0.457254	34.7164	3.81e-09	7.55e-09
GALNT14	11.5554	2.66266	0.68894	16.0047	6.32e-05	0.000102719
PTCD1	3201.73	2.6618	0.0691433	1389.91	3.27e-304	1.59e-302
SNAP29	6806.21	2.66166	0.0634474	1606.03	0	0
NPIPB6	27.6869	2.66162	0.45599	36.0912	1.88e-09	3.77e-09
SLC16A13	872.801	2.66158	0.0957052	772.358	5.52e-170	1.11e-168
DNAJC12	6.92193	2.66007	0.898851	9.33889	0.00224341	0.00325996
SFT2D2	674.85	2.65894	0.113116	545.911	9.76e-121	1.22e-119
C9orf139	38.1837	2.6574	0.384908	50.6217	1.12e-12	2.54e-12
PEX5	7532.02	2.65562	0.072169	1223.94	3.81e-268	1.49e-266
SSUH2	28.7138	2.65391	0.438416	39.1562	3.91e-10	8.05e-10
CNNM3	2913.74	2.65187	0.0807722	998.826	3.23e-219	9.2e-218
ZFP69B	252.097	2.65132	0.153585	312.875	5.16e-70	3.55e-69
PFKFB2	7828.05	2.65083	0.0678519	1382.69	1.21e-302	5.79e-301
FCMR	222.823	2.65053	0.162611	279.552	9.4e-63	5.9e-62
NR3C2	747.994	2.64929	0.101417	684.76	6.16e-151	1.03e-149
MAP4K1	11.4825	2.64656	0.690279	15.7076	7.39e-05	0.000119616
PNP	6820.3	2.64566	0.0634255	1589.12	0	0
NFATC1	904.51	2.64302	0.101128	669.034	1.62e-147	2.6e-146
VAT1	46640	2.63902	0.0595218	1749.36	0	0
GDPD3	238.477	2.63895	0.164333	266.256	7.43e-60	4.49e-59
SLC43A1	168.738	2.6387	0.193382	192.993	7.06e-44	3.34e-43
WDR17	851.604	2.63852	0.122778	438.517	2.28e-97	2.22e-96
GPR146	548.06	2.63718	0.121234	471.52	1.5e-104	1.59e-103
UNC5B-AS1	10.2462	2.63629	0.725313	14.1503	0.000168771	0.000266754
S100A13	5029.38	2.63521	0.0989864	638.546	6.92e-141	1.04e-139
SPATA25	107.012	2.63321	0.240785	124.259	7.39e-29	2.59e-28
ZNF10	857.087	2.63015	0.0970809	730.812	5.96e-161	1.1e-159
C2orf88	164.557	2.62961	0.186687	209.386	1.87e-47	9.35e-47
MAP1LC3B2	71.2292	2.62773	0.298319	80.2899	3.23e-19	8.95e-19
TTC21A	421.759	2.62767	0.135527	376.202	8.36e-84	6.93e-83
COPRS	6096.14	2.62631	0.0806585	959.793	9.86e-211	2.69e-209
RAB38	2631.14	2.62523	0.0710777	1292.44	4.96e-283	2.14e-281
ATP6V1B2	28124.1	2.624	0.0516488	2313.46	0	0
LOC101928674	5.65053	2.62028	0.95256	8.1806	0.00423408	0.00601828
SGMS1-AS1	99.273	2.61809	0.251686	111.957	3.65e-26	1.21e-25
ARPC4-TTLL3	2113.75	2.61728	0.129925	368.488	3.99e-82	3.23e-81
RPSAP9	106.127	2.61683	0.244155	118.68	1.23e-27	4.2e-27
NTRK3	15.8417	2.6157	0.578502	21.8961	2.88e-06	5.04e-06
ITPR3	30846.7	2.61428	0.0945346	680.486	5.24e-150	8.67e-149
DTNB	2460.77	2.6127	0.0686717	1385.91	2.43e-303	1.16e-301
ZNF565	365	2.61204	0.143849	331.025	5.75e-74	4.17e-73
CEP19	442.135	2.61055	0.126378	432.669	4.26e-96	4.11e-95
LUZP2	710.356	2.61035	0.108061	578.259	8.97e-128	1.2e-126
TPPP	2516.4	2.6097	0.0868816	837.141	4.54e-184	1.03e-182
RRAGC	7735.31	2.60816	0.060999	1670.26	0	0
GUCY1B3	478.484	2.6078	0.142641	325.164	1.09e-72	7.76e-72
ZIK1	7.81449	2.60532	0.861439	9.60921	0.00193604	0.00282979
ZNF18	703.455	2.60512	0.100543	679.77	7.5e-150	1.24e-148
MIP	12.236	2.60457	0.68907	15.0087	0.000107018	0.000171179
MAX	8438.28	2.60339	0.0626346	1572.65	0	0
CARNMT1	2101.63	2.6018	0.0876584	824.499	2.55e-181	5.64e-180
CEP83	1135.81	2.60026	0.091393	789.609	9.8e-174	2.02e-172
MAP3K6	2649.35	2.59842	0.0730663	1193.4	1.66e-261	6.22e-260
TPM3P9	708.488	2.5983	0.118368	467.8	9.65e-104	1.01e-102
GPR143	9698.71	2.59618	0.0711669	1202.03	2.21e-263	8.42e-262
LINC01348	10.0712	2.5954	0.791716	11.0771	0.000874016	0.0013131
FBXO10	3340.91	2.59185	0.0648641	1507.37	0	0
LOC100287036	41.1293	2.5897	0.383743	47.2951	6.11e-12	1.35e-11
SCML2	320.16	2.58877	0.14539	323.118	3.03e-72	2.16e-71
CSDC2	4218.11	2.58867	0.0862241	822.284	7.71e-181	1.69e-179
KCP	3981.88	2.58757	0.0733224	1150.5	3.49e-252	1.22e-250
CLDN16	7.82367	2.58747	0.859172	9.49358	0.00206192	0.00300769
NAGK	8828.53	2.58725	0.0758821	1050.03	2.4e-230	7.41e-229
ATP6V1C1	13364.3	2.58605	0.054975	2007.09	0	0
SOX8	93.9619	2.58455	0.25139	110.171	8.99e-26	2.94e-25
LOC101929767	80.8063	2.58436	0.268175	97.1814	6.33e-23	1.92e-22
DOCK9-AS2	34.2814	2.58339	0.399084	44.4122	2.66e-11	5.75e-11
FBXO31	5098.24	2.58316	0.0770194	1027.55	1.84e-225	5.51e-224
HLA-F-AS1	230.809	2.58284	0.158521	277.943	2.11e-62	1.32e-61
DGCR6	420.207	2.57787	0.17669	201.964	7.78e-46	3.8e-45
ABHD6	1424.53	2.57723	0.0928503	734.558	9.14e-162	1.7e-160
SORD	3465.95	2.57649	0.0651179	1474.29	1.53160350210786e-322	8.45840385680214e-321
SHISA8	28.5193	2.57466	0.437578	36.6687	1.4e-09	2.82e-09
FAM47E-STBD1	85.292	2.5717	0.329862	59.4207	1.27e-14	3.08e-14
DNAJA4	254.517	2.57121	0.158594	269.93	1.18e-60	7.19e-60
ORAI1	2060.65	2.57077	0.0814242	943.205	3.98e-207	1.05e-205
NAP1L5	1730.59	2.57022	0.0844711	882.213	7.22e-194	1.76e-192
SHBG	43.756	2.56775	0.349336	57.4495	3.47e-14	8.27e-14
CTC1	3262.69	2.56764	0.0751743	1085.53	4.62e-238	1.51e-236
XYLB	1074.78	2.56494	0.10976	518.424	9.32e-115	1.09e-113
MTFR2	640.009	2.56468	0.102761	633.778	7.54e-140	1.11e-138
GID4	3166.78	2.56445	0.0662276	1417.14	3.95525788057812e-310	0
C22orf24	8.74404	2.56435	0.770954	11.8247	0.00058451	0.0008894
DUSP5	2837.22	2.5619	0.0736129	1137.82	1.99e-249	6.87e-248
MICU1	8558.15	2.56028	0.0571135	1841.91	0	0
PCGF1	1502.5	2.56023	0.0784913	1039.75	4.11e-228	1.24e-226
DCK	4195.01	2.5601	0.0672562	1346.96	7.05e-295	3.24e-293
MREG	541.878	2.55963	0.112415	526.327	1.78e-116	2.13e-115
SLC22A4	447.393	2.55951	0.119793	468.18	7.98e-104	8.39e-103
CLUH	15827.4	2.55718	0.0585949	1721.78	0	0
GPAT3	140.241	2.55587	0.20335	164.891	9.66e-38	4.08e-37
LGALS3	4403.12	2.5542	0.0766989	1019.21	1.2e-223	3.56e-222
ANK2	3790.62	2.55326	0.100767	583.971	5.13e-129	6.94e-128
CGN	376.304	2.55133	0.132823	376.036	9.08e-84	7.52e-83
STOX1	296.363	2.55069	0.148791	299.97	3.34e-67	2.23e-66
SEMA6D	7.58077	2.55019	0.827734	10.1303	0.00145851	0.00215317
EME2	573.706	2.5494	0.139025	323.032	3.17e-72	2.25e-71
NR2C2AP	1431.36	2.54787	0.0875777	814.079	4.69e-179	1.01e-177
STARD8	1896.58	2.54777	0.0893518	764.622	2.66e-168	5.23e-167
AHNAK2	56443.6	2.5473	0.115067	437.575	3.65e-97	3.55e-96
RFESD	110.178	2.54608	0.227986	130.377	3.39e-30	1.23e-29
LINC01126	35.6745	2.54379	0.38607	46.0387	1.16e-11	2.54e-11
ANGEL1	2033.27	2.54272	0.089034	764.496	2.83e-168	5.55e-167
OAF	8655.22	2.54064	0.0699917	1197.28	2.38e-262	8.98e-261
CYP51A1-AS1	17.2524	2.53986	0.55834	21.8754	2.91e-06	5.09e-06
CTBP1-AS2	2200.67	2.53423	0.072116	1183.47	2.39e-259	8.76e-258
SLC38A7	6151.02	2.53395	0.0663707	1338.85	4.09e-293	1.84e-291
RASGRP3	3901.78	2.53293	0.0688346	1261.25	2.98e-276	1.21e-274
WDR81	5186.62	2.52975	0.063581	1467.08	5.56811982863085e-321	3.03381009828817e-319
KIAA1671	12103.1	2.52918	0.088866	729.178	1.35e-160	2.48e-159
FZD5	1527.28	2.52766	0.0872558	803.162	1.11e-176	2.32e-175
SLCO4A1	815.333	2.52509	0.0993664	640.135	3.12e-141	4.69e-140
C4orf29	739.867	2.52367	0.113553	480.742	1.47e-106	1.6e-105
SLC25A10	7739.85	2.52366	0.0921605	677.744	2.07e-149	3.4e-148
CRYM-AS1	54.5979	2.52324	0.323499	63.412	1.68e-15	4.16e-15
ASTL	12.786	2.52126	0.652406	15.7176	7.35e-05	0.000119009
PAOX	1426.05	2.52073	0.0816022	929.337	4.12e-204	1.07e-202
TRIML2	9.47906	2.51838	0.777883	10.9378	0.000942199	0.00141153
ZNF487	68.9113	2.51719	0.282216	83.6057	6.04e-20	1.71e-19
CAST	28741.3	2.51374	0.0588625	1643.06	0	0
SLC15A2	8.43593	2.51232	0.787686	10.7938	0.0010184	0.0015211
RIN1	7757.08	2.51037	0.0884166	729.953	9.17e-161	1.69e-159
RAB4B-EGLN2	39.5609	2.50936	0.459431	29.3795	5.95e-08	1.12e-07
STOX2	433.783	2.50744	0.159004	239.003	6.49e-54	3.59e-53
NOL4L	1940.72	2.50574	0.072654	1150.19	4.08e-252	1.42e-250
GLYATL1	52.7751	2.50516	0.311726	68.6803	1.16e-16	2.98e-16
HNF4G	199.864	2.50156	0.167143	234.153	7.41e-53	4.04e-52
CLIP2	2205.59	2.5007	0.0911638	701.88	1.17e-154	2.01e-153
GRPR	32.5042	2.49966	0.402556	40.7705	1.71e-10	3.58e-10
SPATC1L	1329.32	2.49939	0.112502	462.345	1.48e-102	1.54e-101
RGS2	90.0576	2.49592	0.249726	104.27	1.77e-24	5.61e-24
ABCA13	54.4482	2.49416	0.309988	68.4822	1.28e-16	3.29e-16
LAGE3	2135.8	2.49415	0.101817	555.83	6.79e-123	8.64e-122
CCDC176	303.658	2.49315	0.14324	310.489	1.71e-69	1.17e-68
MAMSTR	361.704	2.48896	0.14751	282.678	1.96e-63	1.24e-62
HTR7	63.9106	2.48867	0.298893	72.0287	2.12e-17	5.58e-17
PIM3	4288.63	2.4883	0.0821491	843.195	2.19e-185	5.03e-184
M6PR	19308.6	2.4871	0.055729	1806.43	0	0
STIM1	6761.39	2.48657	0.0590864	1637.39	0	0
ARHGAP27	1949.49	2.48626	0.0815664	883.014	4.84e-194	1.18e-192
PRRX1	967.695	2.48231	0.117446	423.702	3.82e-94	3.6e-93
UCK1	5390.76	2.48111	0.0731379	1058.14	4.13e-232	1.28e-230
LSMEM2	13.5216	2.48011	0.611917	17.4562	2.94e-05	4.87e-05
MEGF10	6.21868	2.47972	0.924179	7.58368	0.0058899	0.00826017
LY96	186.438	2.47823	0.189419	173.449	1.31e-39	5.71e-39
AIF1L	19.8629	2.47822	0.526467	23.1339	1.51e-06	2.68e-06
TMPRSS5	220.8	2.47818	0.162336	241.293	2.05e-54	1.15e-53
MED12L	243.255	2.47728	0.159341	247.653	8.44e-56	4.83e-55
FAM201A	269.604	2.47721	0.147494	291.594	2.23e-65	1.45e-64
KLF2	1586.29	2.47556	0.0958612	629.688	5.84e-139	8.55e-138
SLC25A25	3581.92	2.47423	0.070031	1167.62	6.66e-256	2.37e-254
HSD17B14	2906.86	2.47321	0.0727632	1087.6	1.63e-238	5.35e-237
GPNMB	82696.2	2.47287	0.0607688	1489.13	0	0
LSS	46226.8	2.47143	0.0690122	1154.43	4.89e-253	1.72e-251
RAB9B	531.574	2.46979	0.115634	458.118	1.23e-101	1.27e-100
ANKDD1B	7.18191	2.4682	0.876218	8.2927	0.00398047	0.0056691
C9orf142	2817.45	2.46789	0.110831	454.299	8.36e-101	8.49e-100
MUC2	7.18281	2.4678	0.831084	9.40659	0.00216207	0.00314706
POU6F1	438.415	2.46668	0.144014	286.697	2.61e-64	1.67e-63
TMEM246	2786.18	2.46087	0.0670934	1281.71	1.07e-280	4.54e-279
GPX3	5204.09	2.45954	0.0810255	844.849	9.58e-186	2.2e-184
HERC6	1307.12	2.45914	0.0856626	801.166	3.01e-176	6.3e-175
SPRED2	4473.14	2.45798	0.088008	714.946	1.68e-157	2.98e-156
S1PR1	144.822	2.45701	0.197237	161.149	6.35e-37	2.65e-36
UCKL1-AS1	38.9078	2.45682	0.363939	48.1368	3.97e-12	8.85e-12
GLMP	11517.6	2.45431	0.0649456	1301.6	5.06e-285	2.2e-283
SFMBT1	883.008	2.45039	0.0957307	647.419	8.13e-143	1.24e-141
MORC2-AS1	13.204	2.44966	0.650578	14.7528	0.000122566	0.000195192
LOH12CR2	29.6754	2.44874	0.454234	29.7447	4.93e-08	9.35e-08
SLC30A4	376.176	2.44685	0.153072	250.151	2.41e-56	1.39e-55
SLC12A7	1544.86	2.44409	0.0773142	974.513	6.23e-214	1.73e-212
CEBPD	248.244	2.4423	0.158855	241.063	2.31e-54	1.29e-53
PLCG1-AS1	27.4499	2.44224	0.426317	34.8191	3.62e-09	7.16e-09
PINX1	1278.8	2.43894	0.0800398	915.967	3.32e-201	8.48e-200
BDH1	2307.22	2.43871	0.0803333	869.843	3.53e-191	8.43e-190
CSTB	19509.1	2.43816	0.0652463	1266.56	2.09e-277	8.69e-276
CPM	102.43	2.43737	0.224954	123.544	1.06e-28	3.7e-28
NYAP2	558.139	2.43112	0.133358	321.887	5.62e-72	3.99e-71
ARPP21	8.13381	2.43105	0.787449	10.0656	0.00151061	0.00222707
MYL5	491.152	2.43097	0.120279	409.453	4.82e-91	4.39e-90
TTLL3	2465.69	2.42998	0.0824026	816.184	1.63e-179	3.55e-178
NCOA2	2324.74	2.42608	0.25807	79.9198	3.9e-19	1.08e-18
GET4	7477.36	2.42358	0.0861878	720.83	8.84e-159	1.59e-157
SYDE2	848.079	2.42348	0.129936	328.975	1.61e-73	1.16e-72
ZNRF3-AS1	36.0282	2.42107	0.383702	41.6724	1.08e-10	2.27e-10
PISD	5780.34	2.41931	0.0711359	1066.48	6.37e-234	2e-232
C11orf96	8.00716	2.41602	0.851504	8.2905	0.00398531	0.00567501
ICAM1	361.79	2.41562	0.131206	345.472	4.1e-77	3.11e-76
MAGEH1	26.0075	2.41489	0.480296	25.8997	3.6e-07	6.57e-07
OR7E14P	452.287	2.41404	0.130186	341.386	3.18e-76	2.38e-75
CILP2	20.8829	2.41303	0.529696	21.3544	3.82e-06	6.65e-06
IFI16	1942.39	2.41285	0.0734487	1041.32	1.88e-228	5.7e-227
NOTCH3	7.04349	2.41249	0.868379	8.05349	0.0045416	0.00643586
RSC1A1	1434.61	2.4113	0.0975905	579.038	6.07e-128	8.1e-127
ADAMTSL4	16271.1	2.41033	0.0591584	1514.09	0	0
ZNF345	184.934	2.41029	0.19304	156.609	6.23e-36	2.55e-35
MFSD1	10187.1	2.40994	0.0549346	1773.26	0	0
SYT8	15.9059	2.4089	0.556239	19.8808	8.24e-06	1.41e-05
FAM102A	16788.5	2.40862	0.0548729	1760.14	0	0
WDSUB1	1002.39	2.4084	0.08624	776.41	7.26e-171	1.47e-169
PTGDS	19.8398	2.4079	0.539613	20.5243	5.89e-06	1.02e-05
SQRDL	1356.92	2.40528	0.0943958	620.546	5.69e-137	8.15e-136
ZSCAN5A	235.889	2.40487	0.157397	239.906	4.12e-54	2.29e-53
TMEM33	7351.2	2.40436	0.0562684	1695.09	0	0
SPSB1	5104.22	2.40363	0.0636076	1330.8	2.29e-291	1.02e-289
LOC101928053	11.0405	2.40327	0.70046	12.2238	0.000471836	0.000723593
RNF14	5002.92	2.40288	0.0633701	1341.35	1.17e-293	5.33e-292
ARHGEF16	246.898	2.40267	0.160393	227.893	1.72e-51	9.15e-51
ZNF354B	1217.46	2.40196	0.117615	391.677	3.57e-87	3.11e-86
TEF	1426.19	2.40064	0.0928495	638.172	8.35e-141	1.25e-139
FICD	611.265	2.39923	0.108717	486.302	9.09e-108	9.96e-107
NAMPT	10095.7	2.39804	0.0599746	1469.1	2.02566914794911e-321	1.1110548243678e-319
VARS	28357.2	2.39782	0.0613402	1387.38	1.16e-303	5.61e-302
MYO19	8104.53	2.39542	0.0815918	787.369	3.01e-173	6.16e-172
MYO18A	9587.47	2.39469	0.0596935	1480.74	4.94065645841247e-324	2.76676761671098e-322
CTSF	10301.7	2.39444	0.0755805	916.047	3.19e-201	8.15e-200
APH1A	20086.8	2.39301	0.0589325	1502.38	0	0
SH3TC2	1666.78	2.39136	0.102872	506.72	3.28e-112	3.76e-111
PYCARD-AS1	6.86177	2.38808	0.845963	8.43377	0.00368315	0.00525753
GMEB2	3183.71	2.38725	0.090797	640.173	3.06e-141	4.61e-140
LOC100652758	160.346	2.38562	0.183641	175.318	5.1e-40	2.24e-39
SYT7	88.5173	2.38383	0.249393	94.6059	2.32e-22	6.99e-22
LUCAT1	10.8782	2.38184	0.697001	12.158	0.000488784	0.000748814
LCORL	1614.71	2.38099	0.0987839	547.545	4.31e-121	5.4e-120
LINC01125	73.5031	2.38023	0.26777	82.4126	1.1e-19	3.1e-19
SNX30	4146.54	2.37861	0.0780073	862.178	1.64e-189	3.86e-188
LOC100190986	2766.72	2.37507	0.27834	66.0138	4.48e-16	1.13e-15
ZNF570	280.426	2.37301	0.150836	250.635	1.89e-56	1.09e-55
TARBP1	3283.08	2.37267	0.0802841	814.273	4.26e-179	9.18e-178
RASA4B	1269.1	2.37264	0.106548	469.588	3.94e-104	4.15e-103
SNX16	1186.38	2.36905	0.0953745	594.229	3.01e-131	4.16e-130
KLHL10	14.465	2.36852	0.635526	14.2619	0.000159049	0.000251728
GRID1	193.465	2.36759	0.178733	178.447	1.06e-40	4.71e-40
TRIB3	2150.01	2.36625	0.0846659	737.362	2.25e-162	4.2e-161
DDI2	1814.17	2.36318	0.250485	80.9729	2.29e-19	6.37e-19
ANKRD18A	582.989	2.36257	0.125981	342.556	1.77e-76	1.33e-75
AOC2	30.9656	2.36083	0.397038	37.3177	1e-09	2.03e-09
WHAMMP2	65.7941	2.35979	0.284187	71.6909	2.52e-17	6.6e-17
MYOM3	23.3048	2.35947	0.474853	25.6972	3.99e-07	7.28e-07
SLC2A8	1421.19	2.35922	0.0920845	627.769	1.53e-138	2.23e-137
MAP3K3	2401.61	2.35911	0.0854742	715.419	1.33e-157	2.36e-156
CIRBP-AS1	112.401	2.35806	0.218892	120.316	5.39e-28	1.86e-27
PATE2	10.5937	2.35797	0.691989	12.1739	0.000484629	0.000742727
LAT2	101.45	2.35714	0.235174	103.52	2.58e-24	8.14e-24
MST1L	46.4152	2.35666	0.332603	52.4715	4.37e-13	1e-12
THAP7-AS1	108.167	2.35576	0.219543	120.031	6.23e-28	2.14e-27
SLC25A34	514.621	2.35567	0.110631	459.573	5.95e-102	6.12e-101
FAM151B	90.6587	2.35554	0.247644	93.3677	4.34e-22	1.3e-21
ZNF280B	487.924	2.35552	0.117177	406.377	2.25e-90	2.04e-89
HOOK1	3017.62	2.35502	0.0754166	916.569	2.45e-201	6.31e-200
ANO5	808.424	2.35282	0.0976067	575.364	3.82e-127	5.07e-126
ACSS2	4453.29	2.35169	0.0606127	1418	2.57789386926052e-310	0
C9orf91	2037.09	2.35069	0.0764915	903.709	1.53e-198	3.86e-197
XDH	330.724	2.35019	0.134586	310.975	1.34e-69	9.15e-69
DPP7	18103.4	2.34572	0.0848784	695.25	3.23e-153	5.49e-152
CHUK	4469.77	2.34563	0.0638825	1264.82	5e-277	2.06e-275
ZNF852	303.231	2.34558	0.150946	241.748	1.64e-54	9.18e-54
KIF6	937.238	2.34553	0.0973435	567.18	2.31e-125	3.01e-124
IFI30	1101.66	2.34523	0.0984575	546.924	5.88e-121	7.35e-120
LOC102724814	755.805	2.34295	0.0990514	555.885	6.6e-123	8.42e-122
EPM2A	863.956	2.34285	0.0913229	656.063	1.07e-144	1.67e-143
POP1	2846.91	2.34174	0.0687481	1103.06	7.14e-242	2.39e-240
GOLGA8O	281.543	2.34168	0.150058	246.438	1.55e-55	8.85e-55
PELI1	240.69	2.3414	0.154394	235.844	3.17e-53	1.73e-52
TMPPE	532.606	2.33918	0.15299	223.147	1.86e-50	9.78e-50
LOC286059	13.4264	2.33897	0.603572	15.7962	7.05e-05	0.00011425
TNFRSF14	5544.05	2.33746	0.0848861	698.096	7.76e-154	1.32e-152
FRK	58.3456	2.33716	0.296752	64.6934	8.75e-16	2.19e-15
GPR137B	1056.86	2.33452	0.0858448	731.09	5.19e-161	9.6e-160
DACT3	11.4096	2.33406	0.720467	10.7177	0.00106113	0.00158219
KCTD13	1293.25	2.33346	0.0871583	694.789	4.06e-153	6.9e-152
PPIH	1924.44	2.33333	0.0869777	681.834	2.67e-150	4.42e-149
NPTN-IT1	288.158	2.33317	0.215676	111.252	5.21e-26	1.72e-25
LOC729603	630.483	2.33	0.138235	271.672	4.9e-61	3.01e-60
PRSS36	84.3403	2.32907	0.262742	80.4125	3.04e-19	8.42e-19
RORA	946.432	2.32889	0.0909768	647.289	8.69e-143	1.32e-141
GK	616.462	2.32875	0.105317	489.913	1.49e-108	1.65e-107
FAM53B	2112.21	2.32758	0.0815437	773.267	3.5e-170	7.02e-169
LINC01176	18.0137	2.32739	0.523293	20.7682	5.18e-06	8.96e-06
PRR7	1411.25	2.32637	0.130268	296.925	1.54e-66	1.02e-65
FRRS1	206.44	2.32478	0.170459	189.291	4.54e-43	2.11e-42
POPDC2	77.4958	2.32343	0.277257	71.6035	2.63e-17	6.9e-17
GNAZ	142.1	2.32012	0.191825	151.885	6.71e-35	2.69e-34
SYNM	2182.16	2.31946	0.0764294	878.379	4.92e-193	1.19e-191
CCDC88B	2060.93	2.31796	0.0987802	515.481	4.07e-114	4.73e-113
ATPAF2	2065.7	2.3176	0.0834674	731.13	5.09e-161	9.41e-160
ZNF616	912.715	2.31506	0.0967861	560.524	6.46e-124	8.37e-123
DVL2	6051.79	2.31498	0.0675608	1089.75	5.57e-239	1.84e-237
NPL	20.7187	2.31437	0.554569	17.5887	2.74e-05	4.55e-05
MAPK3	8653.58	2.31403	0.0593219	1409.48	0	9.19e-307
GPR137C	218.642	2.3137	0.158024	221.028	5.4e-50	2.81e-49
PALM2-AKAP2	251.725	2.31263	0.21892	106.772	4.99e-25	1.61e-24
LOC100289561	870.141	2.31102	0.102309	497.338	3.61e-110	4.05e-109
SUGT1P1	128.958	2.30993	0.198431	141.246	1.42e-32	5.41e-32
ENPP5	898.337	2.30691	0.0923877	616.82	3.68e-136	5.24e-135
DONSON	2770.41	2.30681	0.0710524	1001.14	1.02e-219	2.91e-218
VPS11	7579.77	2.3059	0.0675686	1076.63	3.96e-236	1.27e-234
THEMIS2	113.683	2.30477	0.215319	118.631	1.26e-27	4.31e-27
SLC16A1-AS1	206.057	2.30397	0.165004	200.099	1.99e-45	9.63e-45
SOCS1	43.2114	2.30298	0.342226	47.1769	6.49e-12	1.43e-11
KDM7A	811.948	2.30275	0.0991674	531.361	1.43e-117	1.73e-116
ATP6V0D1	17356.6	2.30263	0.0696709	999.798	1.99e-219	5.67e-218
SPTBN5	12.1727	2.30133	0.639749	13.5196	0.000236091	0.000369702
THEGL	45.1058	2.30052	0.340097	47.4116	5.75e-12	1.27e-11
HSF4	1398.12	2.29664	0.0958707	547.442	4.53e-121	5.68e-120
PYGM	27.0027	2.29629	0.428509	30.0262	4.26e-08	8.11e-08
SLC27A4	4243.84	2.29564	0.0729697	924.175	5.45e-203	1.41e-201
SASH1	2686.17	2.29475	0.0953889	539.22	2.79e-119	3.43e-118
LOC101927919	17.6719	2.2915	0.533005	19.2724	1.13e-05	1.92e-05
TARS2	4235.01	2.29115	0.0712437	967.25	2.36e-212	6.5e-211
TDRD9	8.37538	2.2909	0.751592	9.78219	0.0017621	0.00258507
PER1	619.483	2.28306	0.10779	446.24	4.75e-99	4.73e-98
RBM26-AS1	29.829	2.28305	0.422547	30.0984	4.11e-08	7.81e-08
LRRC58	5799.39	2.28199	0.0843474	675.678	5.82e-149	9.48e-148
RASGRF2-AS1	12.9471	2.28024	0.619432	14.1352	0.000170126	0.000268845
B3GNT5	66.499	2.27579	0.281211	67.6755	1.93e-16	4.93e-16
LINC00685	858.918	2.27565	0.108298	427.32	6.23e-95	5.93e-94
ZNF529	2104.02	2.27431	0.0741173	903.488	1.71e-198	4.3e-197
ANKRD27	3450.3	2.27402	0.0619388	1284.4	2.77e-281	1.19e-279
LAMTOR5-AS1	7.319	2.27334	0.823129	7.96423	0.00477108	0.00674357
POR	4169.92	2.27081	0.0802063	746.199	2.69e-164	5.14e-163
MIR762HG	124.1	2.27037	0.202413	130.65	2.95e-30	1.07e-29
TCF7	818.518	2.26947	0.091781	610.6	8.28e-135	1.17e-133
MYH16	17.5296	2.26903	0.527572	19.3176	1.11e-05	1.88e-05
ZNF620	589.142	2.26753	0.106674	452.502	2.06e-100	2.08e-99
GCHFR	328.218	2.2669	0.154848	211.39	6.83e-48	3.44e-47
PRELP	15.6591	2.26616	0.552646	17.6136	2.71e-05	4.49e-05
PSMB8	6497.25	2.26612	0.0900115	583.949	5.19e-129	7.01e-128
MIPEP	2849.01	2.26486	0.0667597	1099.24	4.84e-241	1.61e-239
ENTPD3-AS1	11.872	2.26452	0.666492	11.9241	0.000554122	0.000844965
HBEGF	2841.56	2.2644	0.0773444	808.507	7.63e-178	1.62e-176
SFXN3	21328.8	2.26357	0.0576233	1417.86	2.76577041388353e-310	0
HEXA-AS1	16.4705	2.26232	0.552787	17.4087	3.01e-05	4.99e-05
LIG3	1944.42	2.26152	0.0775592	815.466	2.34e-179	5.07e-178
SLC9A7P1	35.5631	2.26136	0.391668	34.2542	4.84e-09	9.52e-09
RAB33A	1402.68	2.2609	0.0833745	713.257	3.92e-157	6.92e-156
PSMG1	4808.51	2.25959	0.0719861	919.26	6.38e-202	1.65e-200
MZF1-AS1	183.439	2.25855	0.179451	160.965	6.96e-37	2.9e-36
GPR35	23.6481	2.25804	0.464734	24.488	7.48e-07	1.35e-06
FAAP24	205.86	2.25776	0.175646	166.493	4.32e-38	1.83e-37
PTPRVP	30.9983	2.25741	0.393804	34.3942	4.5e-09	8.88e-09
ISCA1	4486.82	2.25691	0.0637266	1180.66	9.72e-259	3.54e-257
PPP2R3C	2119.49	2.2561	0.0750346	866.402	1.98e-190	4.7e-189
C19orf24	3177.34	2.25445	0.113495	364.923	2.39e-81	1.91e-80
LBX2	8.15708	2.25252	0.807726	8.01547	0.00463794	0.006565
MPP6	2596.66	2.25029	0.0735302	890.615	1.08e-195	2.67e-194
DCAF10	5343.08	2.25007	0.0804087	726.133	6.21e-160	1.13e-158
TMEM144	976.362	2.24845	0.0962547	531.917	1.08e-117	1.31e-116
COLGALT2	286.362	2.24746	0.144134	246.584	1.44e-55	8.24e-55
ADAMTS16	11.8827	2.24603	0.643782	12.6552	0.000374525	0.000578207
AURKAPS1	73.3267	2.24559	0.264058	74.8933	4.97e-18	1.33e-17
B3GALNT1	1244.64	2.24452	0.0851812	677.045	2.93e-149	4.8e-148
PPIF	16291.1	2.24417	0.065516	1079.59	9e-237	2.9e-235
RGS7	366.678	2.24378	0.128194	310.264	1.91e-69	1.3e-68
JAG2	572.119	2.24274	0.11208	397.915	1.57e-88	1.38e-87
NNT-AS1	1102.81	2.23755	0.0956884	529.06	4.52e-117	5.46e-116
MIPOL1	724.196	2.2374	0.109405	408.902	6.35e-91	5.77e-90
FAM138E	9.91687	2.23379	0.689649	10.9845	0.000918787	0.00137822
C9orf89	2614.88	2.2319	0.0845514	656.036	1.09e-144	1.69e-143
TG	20.632	2.23109	0.496048	20.949	4.72e-06	8.17e-06
SLC38A6	1048.5	2.23091	0.0876793	636.607	1.83e-140	2.71e-139
LOC399815	71.6913	2.23	0.273665	68.2182	1.46e-16	3.75e-16
COMMD5	3066.36	2.22963	0.0831854	673.934	1.39e-148	2.25e-147
KCNK5	37.8242	2.22928	0.363369	39.0291	4.18e-10	8.58e-10
HIST2H2AA3	769.788	2.22846	0.114042	369.737	2.14e-82	1.73e-81
ELL3	233.634	2.2282	0.155239	210.161	1.27e-47	6.35e-47
SH3GL2	697.648	2.22785	0.0984554	511.597	2.85e-113	3.28e-112
COL6A6	19.8365	2.22749	0.527263	18.2412	1.95e-05	3.26e-05
TCEB1	9355.65	2.22748	0.080377	708.294	4.7e-156	8.18e-155
EPYC	30.4741	2.22623	0.400383	32.1771	1.41e-08	2.72e-08
RAB40AL	11.581	2.22108	0.657898	11.8178	0.000586686	0.000892464
SLC22A18	495.717	2.21866	0.117706	354.349	4.79e-79	3.71e-78
HIST3H2A	307.401	2.21764	0.143553	239.948	4.04e-54	2.24e-53
ABCC2	72.1752	2.21507	0.260259	75.2994	4.04e-18	1.09e-17
PRR5	1451.56	2.2137	0.0935769	534.994	2.31e-118	2.83e-117
TLCD1	1161.35	2.21126	0.0875919	621.993	2.76e-137	3.95e-136
FADS1	41770.3	2.20855	0.0687619	946.749	6.75e-208	1.81e-206
CAMLG	4245.01	2.20795	0.0711562	903.766	1.49e-198	3.75e-197
HDHD3	1709.5	2.2077	0.0952342	509.679	7.45e-113	8.56e-112
SMIM14	1789.59	2.20747	0.0719335	916.487	2.56e-201	6.56e-200
ARFGEF3	6299.97	2.20674	0.112231	356.239	1.86e-79	1.45e-78
HERC2P4	105.311	2.20652	0.255783	74.0888	7.47e-18	1.99e-17
ZNF844	107.395	2.20626	0.217665	106.076	7.1e-25	2.28e-24
MXI1	5260.81	2.20597	0.061216	1221.79	1.12e-267	4.37e-266
FRMD3	128.703	2.20384	0.202326	121.854	2.48e-28	8.6e-28
VPS37A	6346.89	2.20329	0.0652112	1066.03	8e-234	2.5e-232
EMILIN2	15.8744	2.20273	0.574159	15.1453	9.95e-05	0.000159666
DYX1C1-CCPG1	533.858	2.20273	0.149828	207.209	5.58e-47	2.77e-46
NR2F1-AS1	1379.08	2.19985	0.0824642	692.074	1.58e-152	2.68e-151
SMARCA5-AS1	16.6839	2.19978	0.563018	15.6908	7.46e-05	0.000120609
CHST6	7.058	2.19817	0.827762	7.33257	0.00677161	0.00944099
ZNF354A	1420.37	2.19797	0.0825747	687.47	1.59e-151	2.66e-150
SLC26A7	49.3955	2.1974	0.315702	50.2317	1.37e-12	3.09e-12
LOC100505942	741.141	2.19689	0.123099	306.536	1.24e-68	8.39e-68
LRRC37A4P	3320.63	2.19661	0.220948	90.8319	1.56e-21	4.61e-21
C2orf66	16.7291	2.19526	0.529639	17.9402	2.28e-05	3.8e-05
SLC6A8	22247.3	2.19366	0.0608569	1198.06	1.61e-262	6.1e-261
TAP1	5252.16	2.19287	0.0595703	1277.77	7.65e-280	3.24e-278
SBNO2	6096.34	2.19269	0.0730348	839.333	1.52e-184	3.46e-183
SERPINB9	167.14	2.19211	0.177432	156.726	5.87e-36	2.4e-35
HUS1	1625.83	2.19113	0.0754694	820.346	2.03e-180	4.44e-179
CDHR4	27.9976	2.19104	0.442463	25.0666	5.54e-07	1e-06
LOC100128076	274.624	2.19068	0.163359	178.103	1.26e-40	5.59e-40
SLC7A11	3693.7	2.18976	0.0928168	518.523	8.87e-115	1.04e-113
COLEC12	410.315	2.18965	0.120269	335.292	6.77e-75	4.98e-74
WIPI1	2768.57	2.18774	0.0644177	1108.59	4.5e-243	1.52e-241
ANKRD6	1233.35	2.18711	0.0849279	647.105	9.52e-143	1.45e-141
DNAJB9	2509.93	2.18607	0.0701033	931.501	1.39e-204	3.63e-203
CHRD	14.0446	2.1853	0.591713	14.1248	0.000171069	0.000270283
CD276	38362.1	2.18499	0.0552258	1441.51	2.00355832197325e-315	1.07380249937242e-313
AK5	329.539	2.18359	0.138377	250.22	2.32e-56	1.34e-55
DEF6	7.03812	2.18214	0.811475	7.54741	0.00600964	0.00841945
TACO1	3010.85	2.18188	0.0780429	737.756	1.84e-162	3.46e-161
DPP10-AS1	81.976	2.18118	0.269616	66.1752	4.13e-16	1.04e-15
FHDC1	36.4647	2.18094	0.39608	30.8255	2.82e-08	5.4e-08
SFR1	293.281	2.18065	0.141819	239.147	6.04e-54	3.34e-53
FAM134A	12428.4	2.17841	0.061807	1151.83	1.79e-252	6.28e-251
MFSD8	2322.85	2.17668	0.0680152	988.1	6.93e-217	1.96e-215
PC	1003.57	2.17373	0.0907744	562.405	2.52e-124	3.27e-123
MST1P2	178.838	2.17372	0.179005	149.721	2e-34	7.9e-34
ZNF761	1415.41	2.17029	0.0809212	700.013	2.97e-154	5.09e-153
SLC17A7	7.83499	2.16969	0.783409	7.95744	0.004789	0.00676787
MLLT3	2699.21	2.16855	0.0664567	1021.87	3.16e-224	9.39e-223
BEX2	1249.27	2.16854	0.0816304	691.818	1.8e-152	3.04e-151
RIMKLB	2150.74	2.16741	0.104711	401.904	2.12e-89	1.89e-88
REEP4	3048.72	2.16725	0.0772377	743.726	9.28e-164	1.76e-162
KDM2B	3080.51	2.16518	0.0686916	945.597	1.2e-207	3.21e-206
SGK3	1381.39	2.16516	0.101368	434.558	1.66e-96	1.6e-95
CNPPD1	12502.1	2.16504	0.0628074	1102.21	1.09e-241	3.64e-240
EFNA2	12.9367	2.16209	0.632065	12.0238	0.00052525	0.000802207
PCDH7	2247.29	2.16203	0.0761941	769.636	2.16e-169	4.29e-168
SLC33A1	4020.08	2.16127	0.0622026	1146.33	2.82e-251	9.79e-250
GALE	10518.8	2.161	0.0625433	1109.97	2.25e-243	7.61e-242
GAREML	31.7665	2.16023	0.410763	28.3038	1.04e-07	1.94e-07
IGF2R	53316.9	2.16002	0.0868369	569.031	9.12e-126	1.2e-124
MTHFR	3540.69	2.15911	0.0775471	729.321	1.26e-160	2.31e-159
WDTC1	8171.25	2.15768	0.0606001	1184.31	1.57e-259	5.78e-258
EGR1	1658.18	2.15626	0.543596	14.4705	0.000142371	0.000226073
ELOVL4	525.365	2.15521	0.111423	374.232	2.24e-83	1.84e-82
ZNF890P	26.6703	2.15511	0.472555	21.003	4.59e-06	7.94e-06
ACTL10	174.324	2.15333	0.189285	130.045	4.01e-30	1.44e-29
SEPHS2	6014.94	2.15325	0.0645918	1041.97	1.35e-228	4.11e-227
RNFT2	388.944	2.14893	0.131119	268.078	2.98e-60	1.81e-59
PDE6B	643.055	2.14762	0.101158	450.379	5.97e-100	6.01e-99
PLIN2	12174.4	2.14653	0.0556292	1387	1.4e-303	6.77e-302
RAPSN	33.2584	2.14554	0.40649	28.3924	9.91e-08	1.85e-07
ITGA10	27.4233	2.14539	0.410693	28.4235	9.75e-08	1.83e-07
FAM118B	3006.42	2.14539	0.0638418	1082.98	1.65e-237	5.36e-236
LOC101929470	7.70477	2.14305	0.766413	8.16837	0.00426271	0.00605635
FAM212B	1016.91	2.14283	0.0897351	559.577	1.04e-123	1.34e-122
SCPEP1	3208.57	2.14078	0.0624612	1125.59	9.05e-247	3.09e-245
ICOSLG	924.285	2.14064	0.109554	367.845	5.51e-82	4.45e-81
ITGA2	135.928	2.1403	0.202334	113.713	1.51e-26	5.03e-26
AKAP1	3320.43	2.13992	0.0811371	654.535	2.31e-144	3.57e-143
JAK2	700.738	2.13662	0.106185	398.307	1.29e-88	1.13e-87
SIGLEC9	23.8686	2.13477	0.471272	20.9643	4.68e-06	8.1e-06
PQLC2	3904.77	2.13379	0.0720047	828.195	4e-182	8.95e-181
TTLL4	3062.24	2.13356	0.0854924	585.87	1.98e-129	2.7e-128
CBARP	258.647	2.13276	0.146859	214.204	1.66e-48	8.44e-48
ZFYVE26	5567.46	2.13154	0.0802871	657.545	5.11e-145	8.01e-144
LINC01024	54.4684	2.13109	0.293535	54.7043	1.4e-13	3.27e-13
LOC100049716	36.5152	2.12959	0.36034	36.2031	1.78e-09	3.57e-09
TRIM47	726.356	2.12957	0.125317	277.975	2.07e-62	1.3e-61
MAP3K8	552.36	2.12891	0.110046	373.169	3.82e-83	3.13e-82
MAN1C1	13.5489	2.12745	0.607697	12.6132	0.000383031	0.000591108
HS3ST1	511.768	2.12702	0.108508	386.996	3.73e-86	3.2e-85
TROVE2	2112.84	2.12637	0.0845493	601.792	6.82e-133	9.56e-132
GUF1	4162.27	2.12333	0.0744153	765.735	1.52e-168	3e-167
PRR22	116.34	2.12238	0.226841	88.2477	5.78e-21	1.67e-20
OXCT1-AS1	14.3233	2.12155	0.569147	14.4456	0.000144265	0.000229014
LOC101928441	114.116	2.12097	0.209045	105.9	7.76e-25	2.48e-24
CEP162	690.836	2.12016	0.108791	372.648	4.96e-83	4.06e-82
STARD9	2627.32	2.12005	0.105735	376.391	7.6e-84	6.31e-83
SLC12A6	965.323	2.11999	0.111355	348.057	1.12e-77	8.57e-77
ABCB10	3707.96	2.11975	0.0672162	943.463	3.5e-207	9.28e-206
TSEN54	1383.64	2.11892	0.100488	424.425	2.66e-94	2.51e-93
TMC7	446.255	2.1181	0.12024	310.324	1.86e-69	1.27e-68
CD247	10.2054	2.11774	0.699766	9.4036	0.0021656	0.00315164
ARHGAP42	813.815	2.11704	0.133077	241.209	2.14e-54	1.2e-53
LINC00936	37.2021	2.11617	0.370494	33.4315	7.38e-09	1.44e-08
AMDHD2	3633.39	2.11449	0.0839671	595.459	1.63e-131	2.26e-130
KCTD5	3127.09	2.11448	0.0820527	626.195	3.36e-138	4.88e-137
LOC283922	513.638	2.11348	0.127532	268.978	1.9e-60	1.16e-59
UST	1260.3	2.11283	0.0791253	701.314	1.55e-154	2.67e-153
FUT8-AS1	55.4809	2.11264	0.300016	50.9811	9.33e-13	2.12e-12
TSNARE1	1081.68	2.11179	0.0909752	525.605	2.55e-116	3.05e-115
SLC23A2	3730.78	2.11164	0.105578	372.899	4.38e-83	3.58e-82
IDI1	19633.3	2.10946	0.0594546	1168.34	4.64e-256	1.65e-254
ZBED3-AS1	46.0404	2.10841	0.326073	43.0986	5.2e-11	1.11e-10
FAM155A-IT1	19.5062	2.10671	0.548523	14.8498	0.000116421	0.000185658
GNPDA1	11932.8	2.10572	0.0526669	1495.18	0	0
PRKAR2B	133.899	2.10492	0.19095	125.233	4.53e-29	1.59e-28
KIAA1161	700.238	2.10476	0.105828	389.272	1.19e-86	1.03e-85
GLT8D2	21.7742	2.10451	0.463151	21.4008	3.73e-06	6.49e-06
COL11A2	279.848	2.10441	0.149242	199.462	2.74e-45	1.32e-44
TIGD2	1939.79	2.10417	0.0784095	692.119	1.55e-152	2.62e-151
TMEM233	8.34877	2.10251	0.776237	7.53243	0.00605982	0.00848685
XRRA1	615.573	2.10205	0.111862	347.801	1.28e-77	9.73e-77
SCG2	256.075	2.10178	0.152033	192.674	8.29e-44	3.91e-43
LINC00337	8.34059	2.10124	0.736071	8.48689	0.00357715	0.00511333
STXBP1	4566.41	2.10091	0.0637126	1029.08	8.58e-226	2.57e-224
LOC100507557	50.1055	2.10086	0.318267	44.6721	2.33e-11	5.05e-11
ZNF252P-AS1	35.8593	2.09784	0.377557	31.6165	1.88e-08	3.62e-08
SMIM10L2A	22.5719	2.0975	0.45437	22.0727	2.63e-06	4.61e-06
RPS6KA4	11451.9	2.09613	0.0705189	821.915	9.28e-181	2.03e-179
NEK3	453.061	2.09535	0.114519	337.165	2.64e-75	1.96e-74
SLC25A45	498.069	2.09521	0.11597	325.205	1.06e-72	7.61e-72
SNHG15	1847.2	2.09345	0.0905748	508.9	1.1e-112	1.26e-111
2025-03-09	2463.19	2.09213	0.075455	734.294	1.04e-161	1.94e-160
TIGD6	540.559	2.09123	0.106414	387.7	2.62e-86	2.25e-85
AP1AR	2142.97	2.09029	0.0711957	832.089	5.7e-183	1.28e-181
GCLC	3246.6	2.08728	0.0683134	889.418	1.96e-195	4.83e-194
MBLAC2	1085.89	2.08705	0.0893254	533.487	4.92e-118	5.99e-117
TRMT2A	5210.46	2.08691	0.0785871	660.559	1.13e-145	1.78e-144
DUSP12	2030.07	2.08663	0.0766731	711.985	7.41e-157	1.3e-155
PLEKHA6	3749.18	2.08631	0.0710887	815.169	2.72e-179	5.87e-178
ZNF296	30.6936	2.08559	0.427253	24.1268	9.02e-07	1.62e-06
KDM8	481.856	2.08451	0.12807	260.564	1.29e-58	7.71e-58
GGA2	21269.5	2.08386	0.0658488	929.421	3.95e-204	1.02e-202
PASK	703.507	2.08339	0.119355	295.286	3.51e-66	2.3e-65
ZSWIM8	12485.9	2.08309	0.0665489	912.345	2.03e-200	5.15e-199
PAK6	1872.11	2.08308	0.0812015	631.716	2.12e-139	3.11e-138
RPIA	1625.63	2.08277	0.0989525	421.53	1.13e-93	1.06e-92
CCDC43	3735.06	2.08277	0.0624689	1060.55	1.24e-232	3.85e-231
NPIPB4	1791.31	2.08155	0.113944	314.493	2.29e-70	1.59e-69
SLC25A22	9101.6	2.08138	0.0771948	677.154	2.78e-149	4.55e-148
CYP4F35P	42.8233	2.07995	0.34048	38.3269	5.98e-10	1.22e-09
RIT1	4965.84	2.07882	0.0587841	1187.22	3.66e-260	1.35e-258
RAB7A	28475.8	2.07834	0.0585574	1169.17	3.06e-256	1.09e-254
SLC4A2	64502.9	2.07566	0.0609056	1075.23	7.97e-236	2.54e-234
MXD1	1571.82	2.07342	0.0775497	695.067	3.54e-153	6.01e-152
ANKRD12	3949.89	2.07237	0.104552	366.91	8.81e-82	7.09e-81
C3orf18	2191.45	2.07221	0.0744341	744.772	5.5e-164	1.05e-162
2025-03-08	3621.82	2.07218	0.0756823	708.407	4.44e-156	7.74e-155
PTPRU	248.106	2.07167	0.145629	206.231	9.12e-47	4.52e-46
RLN2	47.4488	2.07106	0.331888	39.7422	2.9e-10	6e-10
LMLN	1326.16	2.07033	0.100497	406.191	2.47e-90	2.23e-89
SNCA	2098.24	2.06947	0.0784956	666.294	6.39e-147	1.02e-145
MPHOSPH6	2264.12	2.06861	0.0721114	791.786	3.3e-174	6.79e-173
SP140	377.436	2.06824	0.13863	220.234	8.04e-50	4.18e-49
SETD4	2183.45	2.06656	0.0710677	816.034	1.76e-179	3.82e-178
SMG1P3	3240.36	2.06591	0.380004	27.3549	1.69e-07	3.14e-07
FLYWCH1	5235.65	2.06477	0.0792229	636.816	1.65e-140	2.45e-139
SLC25A25-AS1	553.055	2.06437	0.117733	302.855	7.87e-68	5.27e-67
ZNF559-ZNF177	17.847	2.06367	0.752308	7.29682	0.00690766	0.00961841
SLC38A3	86.7566	2.0625	0.257269	64.8458	8.1e-16	2.03e-15
LBX2-AS1	8.98752	2.06195	0.751339	7.70354	0.00551128	0.00774932
RALGAPA2	3090.31	2.06154	0.112865	312.083	7.68e-70	5.27e-69
MGC2889	16.5761	2.06135	0.658352	9.67835	0.00186452	0.0027297
RENBP	2141.77	2.05895	0.108203	341.07	3.73e-76	2.78e-75
FAM8A1	3071.52	2.057	0.0705922	809.375	4.94e-178	1.05e-176
RHPN1-AS1	132.37	2.05593	0.210043	96.4494	9.16e-23	2.78e-22
BCL7A	1763.76	2.05464	0.0877663	524.563	4.3e-116	5.13e-115
NDUFV2-AS1	39.2365	2.05438	0.357778	33.7155	6.38e-09	1.25e-08
FAM63B	2629.97	2.0542	0.126534	246.441	1.55e-55	8.84e-55
KAT6A	3560.85	2.05368	0.112088	313.717	3.38e-70	2.34e-69
PITPNM1	11494.6	2.05366	0.0689772	826.976	7.36e-182	1.64e-180
PSCA	89.3046	2.05102	0.251503	67.2059	2.45e-16	6.23e-16
SHC3	195.564	2.04934	0.164385	158.107	2.93e-36	1.21e-35
NPIPB3	3821.99	2.04787	0.247096	63.7119	1.44e-15	3.58e-15
MPZL3	36.4869	2.04682	0.361641	32.9663	9.38e-09	1.82e-08
PDS5A	15081.1	2.04594	0.0710649	771.848	7.13e-170	1.42e-168
MAP1LC3B	7324.98	2.04445	0.0557354	1270.54	2.85e-278	1.19e-276
LOC440300	450.711	2.04383	0.158046	161.253	6.02e-37	2.51e-36
GPATCH3	1375.89	2.04377	0.0973789	422.422	7.25e-94	6.82e-93
SLC25A30	2273.82	2.04332	0.0730595	752.069	1.42e-165	2.74e-164
YAF2	1447.36	2.04108	0.0826518	591.872	9.81e-131	1.35e-129
TIMM44	3610.75	2.03905	0.0699403	807.493	1.27e-177	2.67e-176
MTMR8	193.412	2.03862	0.164427	156.497	6.59e-36	2.69e-35
TRIB1	2104.4	2.03843	0.067769	879.05	3.52e-193	8.53e-192
LINC00654	166.04	2.03834	0.197457	106.226	6.58e-25	2.11e-24
KIF27	208.313	2.03791	0.189645	113.879	1.38e-26	4.62e-26
SORBS3	10723	2.03728	0.0637445	955.838	7.14e-210	1.93e-208
CPNE9	20.0032	2.03622	0.507981	16.398	5.13e-05	8.39e-05
SHROOM2	979.929	2.03573	0.102684	380.57	9.35e-85	7.86e-84
CYP26C1	14.4688	2.03569	0.610176	11.2968	0.000776417	0.00117066
PLEKHM1	5620.61	2.03489	0.081834	579.564	4.67e-128	6.24e-127
MYRFL	19.1853	2.0334	0.509077	16.3459	5.28e-05	8.62e-05
CCNE2	555.242	2.03306	0.115195	307.57	7.39e-69	5.01e-68
LINC01569	110.054	2.03216	0.211075	95.0109	1.89e-22	5.7e-22
DUSP2	1506.07	2.03126	0.0916564	471.637	1.41e-104	1.5e-103
UBE2D4	2767.15	2.02833	0.0702712	797.965	1.49e-175	3.1e-174
FASTKD1	1632.24	2.02752	0.07877	642.293	1.06e-141	1.6e-140
ERICH1	1977.49	2.02699	0.0771642	664.447	1.61e-146	2.56e-145
VPS53	5466.59	2.02633	0.0617615	1019.04	1.3e-223	3.86e-222
PITPNC1	191.528	2.02581	0.168261	146.881	8.33e-34	3.25e-33
EVA1C	43.377	2.0251	0.343486	35.4159	2.66e-09	5.31e-09
PMP22	11064.7	2.02368	0.0577839	1150.65	3.24e-252	1.13e-250
LINC01278	1648.06	2.02233	0.0873965	514.301	7.35e-114	8.54e-113
AP5Z1	6199.34	2.0206	0.076913	647.672	7.17e-143	1.1e-141
ADRA2C	15.1833	2.01954	0.542865	14.3282	0.000153551	0.000243261
FZD3	382.11	2.0176	0.130538	238.048	1.05e-53	5.78e-53
SCNN1D	1129.35	2.01677	0.0976756	412.219	1.21e-91	1.11e-90
ANGPTL6	50.9468	2.01607	0.30308	45.5603	1.48e-11	3.23e-11
TRPM7	9368.41	2.01604	0.0877641	492.439	4.2e-109	4.67e-108
MFSD2A	99.4308	2.0156	0.228808	78.9509	6.37e-19	1.75e-18
SLC12A2	3679.53	2.01556	0.0726382	730.367	7.45e-161	1.38e-159
ANKRD20A9P	21.4766	2.01545	0.470272	18.879	1.39e-05	2.35e-05
TMEM259	17413.5	2.01528	0.0701403	769.773	2.01e-169	4.01e-168
MRPS30	2719.85	2.01503	0.0749749	689.635	5.37e-152	9.05e-151
HMGXB3	10340.4	2.01425	0.0531829	1350.54	1.18e-295	5.43e-294
LOC613037	437.165	2.01366	0.129508	238.686	7.61e-54	4.2e-53
BLOC1S6	3966.63	2.01296	0.0678086	837.396	4e-184	9.09e-183
CHST11	2135.26	2.01218	0.0768359	658.883	2.61e-145	4.11e-144
EXOSC3	2054.7	2.01197	0.0759922	675.126	7.67e-149	1.25e-147
2025-09-11	13220	2.01159	0.0727924	713.004	4.44e-157	7.83e-156
CMSS1	1433.78	2.00976	0.0879565	504.289	1.11e-111	1.26e-110
USP31	1887.74	2.00955	0.0867091	513.966	8.69e-114	1.01e-112
KIF16B	1095.37	2.00735	0.0891684	495.143	1.08e-109	1.21e-108
RNFT1	621.412	2.00696	0.115195	297.594	1.1e-66	7.28e-66
HARBI1	595.673	2.00612	0.10419	369.55	2.34e-82	1.9e-81
KLF4	286.033	2.00576	0.136411	219.288	1.29e-49	6.68e-49
BHLHE40	23627.4	2.00564	0.0545736	1261.49	2.64e-276	1.08e-274
MNT	5273.55	2.00518	0.0614624	1009.54	1.51e-221	4.36e-220
ZBTB37	201.384	2.00498	0.245413	64.1778	1.14e-15	2.83e-15
TTN	32.3609	2.00472	0.436872	21.0735	4.42e-06	7.67e-06
WTAP	8176.67	2.0035	0.0649918	893.256	2.87e-196	7.15e-195
PLEKHM1P	1559.18	2.00251	0.256459	56.8473	4.71e-14	1.12e-13
STX18	2610.41	2.00225	0.0726124	728.605	1.8e-160	3.3e-159
USP36	4926.25	2.00217	0.0747051	677.278	2.61e-149	4.28e-148
MAP1A	73.4601	2.00197	0.253612	64.0245	1.23e-15	3.06e-15
SHPK	2968.66	2.00192	0.0751346	676.291	4.28e-149	6.99e-148
COMMD3	2144.36	2.00063	0.0817772	572.803	1.38e-126	1.82e-125
PDE4D	42.7494	2.00044	0.34442	34.3638	4.57e-09	9.01e-09
DNAH14	752.525	2.00042	0.101764	380.045	1.22e-84	1.02e-83
ZNF44	579.943	2.00037	0.112258	313.709	3.4e-70	2.34e-69
C9orf43	55.9154	1.9998	0.302839	44.4082	2.67e-11	5.76e-11
DDHD1	2931.96	1.99928	0.0966927	403.185	1.12e-89	9.98e-89
LNPEP	2191.18	1.9971	0.250212	59.3605	1.31e-14	3.18e-14
MYO3B	50.3726	1.9937	0.305191	43.8516	3.54e-11	7.62e-11
MARK1	1251.7	1.99261	0.0872059	507.859	1.85e-112	2.12e-111
HSD3B7	1288.88	1.99248	0.0829699	563.08	1.8e-124	2.33e-123
FBXO27	1159.24	1.9898	0.0964333	411.866	1.44e-91	1.32e-90
S100A2	3019.82	1.98902	0.0873185	491.113	8.16e-109	9.05e-108
C10orf25	258.04	1.98835	0.143748	193.883	4.52e-44	2.15e-43
RAPGEF5	112.225	1.98825	0.207105	94.3907	2.59e-22	7.78e-22
SPSB4	14.0313	1.98456	0.600696	11.1247	0.000851877	0.00128102
INTS10	2603.21	1.9837	0.0714915	738.979	1e-162	1.88e-161
PTPDC1	735.407	1.98315	0.111114	310.629	1.59e-69	1.09e-68
TMIE	35.9985	1.98124	0.364554	30.2522	3.79e-08	7.22e-08
SETD6	1720.91	1.98072	0.0751936	674.305	1.16e-148	1.87e-147
ATP6V1B1-AS1	10.2579	1.9803	0.717844	7.70149	0.00551753	0.00775718
SOCS3	331.793	1.98029	0.132752	223.523	1.54e-50	8.12e-50
C7orf69	56.3328	1.97884	0.292855	46.697	8.29e-12	1.82e-11
CTSD	302492	1.97777	0.0687875	769.255	2.61e-169	5.19e-168
PI4KA	9571.21	1.97627	0.0967783	389.683	9.7e-87	8.38e-86
EPAS1	8783.49	1.97599	0.0741573	666.058	7.19e-147	1.15e-145
LONP1	19850.9	1.97326	0.0739032	665.856	7.96e-147	1.27e-145
RHBDD3	2397.82	1.97267	0.0906201	450.256	6.35e-100	6.38e-99
AKAP13	7330.38	1.96911	0.0948671	403.425	9.89e-90	8.85e-89
RARG	3295.08	1.96843	0.0733114	686.756	2.27e-151	3.8e-150
RGS17	29.4914	1.96843	0.404754	24.1848	8.75e-07	1.57e-06
BCAS4	2625.21	1.96822	0.0764319	634.048	6.58e-140	9.71e-139
PTDSS1	8629.34	1.96601	0.0635927	900.031	9.66e-198	2.42e-196
OR2A1-AS1	24.9466	1.96566	0.53625	13.2748	0.000268997	0.000419508
LOC100128164	17.1117	1.96424	0.516215	14.8855	0.000114236	0.000182368
ECM1	7705.6	1.9633	0.0653965	849.435	9.65e-187	2.23e-185
RNMTL1	1894.23	1.96226	0.0884447	471.227	1.73e-104	1.84e-103
CTSV	365.926	1.96144	0.128949	231.548	2.74e-52	1.48e-51
OSBP2	1383.41	1.9614	0.0933617	425.226	1.78e-94	1.69e-93
ESRRA	8303.89	1.9575	0.0748791	642.034	1.21e-141	1.82e-140
LOC729732	18.4006	1.95597	0.503231	15.5141	8.19e-05	0.000132108
ALAS1	3529.16	1.95565	0.0621932	948.981	2.21e-208	5.95e-207
ITPK1	2592.05	1.95482	0.0750717	649.466	2.92e-143	4.5e-142
EPHX4	864.79	1.95455	0.091724	448.516	1.52e-99	1.52e-98
PDP2	2908.9	1.95424	0.0717109	710.822	1.33e-156	2.32e-155
STX1A	702.674	1.95331	0.103205	353.163	8.68e-79	6.72e-78
FGD1	2221.95	1.95288	0.0862027	489.958	1.46e-108	1.61e-107
P2RX5	1813.93	1.95174	0.0843043	515.485	4.06e-114	4.73e-113
FAAP100	5584.11	1.9516	0.0726537	681.459	3.22e-150	5.33e-149
SLC23A3	175.137	1.95117	0.166368	140.487	2.08e-32	7.89e-32
INO80D	2267.34	1.95063	0.102477	343.269	1.24e-76	9.31e-76
DTNBP1	1633.58	1.95045	0.0833713	528.76	5.26e-117	6.34e-116
MCCC1	2408.67	1.95036	0.0677832	800.577	4.04e-176	8.43e-175
CPNE7	6294.12	1.94827	0.0711328	707.904	5.71e-156	9.93e-155
FAM171B	708.739	1.94793	0.122386	245.318	2.72e-55	1.55e-54
PDZRN3	783.799	1.9465	0.0931752	432.879	3.84e-96	3.7e-95
HSPB2	6373.02	1.94545	0.079132	569.026	9.15e-126	1.2e-124
ZNF516	1517.58	1.94332	0.0870062	481.677	9.22e-107	1e-105
SUPV3L1	2706.39	1.94323	0.0663706	826.757	8.22e-182	1.83e-180
TAF5	422.743	1.94256	0.12426	243.064	8.45e-55	4.76e-54
UBE2D1	2005.14	1.93981	0.0692968	762.296	8.51e-168	1.67e-166
ELOVL7	3412.79	1.93939	0.0684081	768.316	4.18e-169	8.29e-168
LOC100287846	16.7787	1.9359	0.559865	12.1013	0.000503862	0.000770906
ACSL5	3933.06	1.93561	0.0700601	726.568	4.99e-160	9.1e-159
LINC00176	37.3911	1.93525	0.371588	27.4947	1.58e-07	2.92e-07
CHKA	6342.41	1.93486	0.11239	277.832	2.23e-62	1.39e-61
UBE2Q2L	19.8443	1.93344	0.481912	16.5023	4.86e-05	7.95e-05
LOC100287042	109.502	1.93237	0.225979	73.613	9.5e-18	2.53e-17
ZNF567	604.035	1.93096	0.112358	290.724	3.46e-65	2.24e-64
ESPL1	1889.36	1.93049	0.0772984	602.849	4.02e-133	5.65e-132
NDST3	41.1501	1.92911	0.362039	28.6479	8.68e-08	1.63e-07
ZNF239	552.692	1.92809	0.108598	313.431	3.91e-70	2.69e-69
STRN	4347.89	1.92766	0.100585	345.746	3.58e-77	2.71e-76
CRYM	299.02	1.92702	0.13746	197.601	6.97e-45	3.35e-44
B4GALT6	605.603	1.92607	0.101341	360.485	2.21e-80	1.74e-79
[truncated: 9,795 more rows]
