# Supplementary material for: Differential contribution of TFE3 isoforms to cell motility and invasion
Source: EMBO Rep. 2025 Dec 8;27(2):471–500. doi: 10.1038/s44319-025-00659-3 (PMC12852735; doi:10.1038/s44319-025-00659-3)
Supplement: Supplementary file 5 — Data Set EV2 [file 44319_2025_659_MOESM5_ESM.xlsx]

## Sheet: Sheet1
Dataset EV2. RNA-seq analysis comparing gene expression between ARPE19 cells infected with either Ad-TFE3-S or Ad-Null (control) for 30h
gene	baseMean	log2FoldChange	lfcSE	stat	pvalue	padj
AGXT	1644.97	14.327	1.17959	4671.66	0	0
TRIM63	1106.83	12.7937	1.18011	3369.78	0	0
CLEC17A	480.23	12.5512	1.18153	1770.16	0	0
RUFY4	343.856	12.0692	1.18272	1300.61	8.32e-285	3.13e-283
CLC	297.521	11.8605	1.1826	1233.05	4.01e-270	1.38e-268
SPINK1	517.29	11.6955	1.18109	1954.24	0	0
BCAS1	252.236	11.6225	1.18338	1050.21	2.2e-230	6.17e-229
ATP6V0D2	431.417	11.4342	1.18145	1693.34	0	0
DNAH2	1535.39	11.3703	0.724116	4401.52	0	0
LCE1A	211.1	11.3635	1.18452	872.598	8.89e-192	1.91e-190
GLB1L3	205.247	11.3251	1.18427	879.173	3.31e-193	7.2e-192
SATL1	198.78	11.2777	1.18474	833.22	3.23e-183	6.61e-182
CARD14	192.385	11.2305	1.18571	764.513	2.8e-168	5.16e-167
PLXDC1	1196.88	11.011	0.725001	3376.17	0	0
NMRK2	163.256	10.9936	1.18693	654.458	2.4e-144	3.62e-143
LUZP4	146.337	10.8349	1.18673	628.688	9.64e-139	1.37e-137
AMHR2	129.706	10.6632	1.18745	569.689	6.56e-126	8.41e-125
ZFP91-CNTF	117.205	10.5195	1.19333	419.265	3.53e-93	3.26e-92
LOC101929378	104.34	10.3509	1.19027	448.233	1.75e-99	1.72e-98
PCSK9	373.679	10.3301	1.0249	1442.96	9.70409611506562e-316	4.23579871908982e-314
LRRC32	361.244	10.2832	1.02512	1387.65	1.01e-303	4.13e-302
ATP13A4-AS1	1080.72	10.2781	0.593078	3375.43	0	0
TRPM1	97.8067	10.2511	1.19267	394.543	8.49e-88	7.43e-87
SLC30A2	172.842	10.1157	1.18652	678.64	1.32e-149	2.1e-148
LCE1E	147.352	9.88102	1.18738	596.123	1.17e-131	1.57e-130
MROH2A	144.648	9.85578	1.18924	535.838	1.52e-118	1.82e-117
ALOXE3	2275.54	9.76629	0.345765	5040.48	0	0
TGM5	244.288	9.71801	1.0266	999.107	2.81e-219	7.33e-218
CACNA1I	129.111	9.6951	1.19034	483.261	4.17e-107	4.45e-106
LYPD5	1505.52	9.63948	0.405417	4108.66	0	0
GCNT3	63.4922	9.63505	1.19754	276.629	4.08e-62	2.6e-61
LINGO1	62.2839	9.60569	1.19692	278.403	1.67e-62	1.07e-61
SLC8A2	110.397	9.46708	1.18911	473.701	5.02e-105	5.22e-104
GOLGA7B	438.358	9.23889	0.651985	1605.92	0	0
CACNA1E	3022.01	9.17509	0.247258	6107.56	0	0
ATP2B3	43.5254	9.08985	1.20467	195.525	1.98e-44	9.67e-44
NR4A3	3712.06	9.05662	0.216815	6090.79	0	0
LOC102467226	41.2165	9.00823	1.20544	187.284	1.25e-42	5.87e-42
GAS2L2	145.049	8.96438	1.02998	617.096	3.2e-136	4.48e-135
SPATS1	39.6502	8.9547	1.20708	178.504	1.03e-40	4.68e-40
INHBE	39.6564	8.94967	1.21069	167.614	2.46e-38	1.07e-37
CD79B	39.3597	8.94656	1.21018	168.959	1.25e-38	5.49e-38
BARX1	39.2996	8.94165	1.20723	177.237	1.94e-40	8.81e-40
CYP17A1	37.7521	8.88414	1.20833	170.486	5.79e-39	2.56e-38
DHRS9	2631.15	8.68511	0.226479	5075.97	0	0
RHBG	32.5348	8.67113	1.21508	142.835	6.39e-33	2.51e-32
CNDP1	31.6585	8.63117	1.21448	142.066	9.41e-33	3.68e-32
ATG9B	1420.53	8.6114	0.300539	2826.39	0	0
LINC01541	29.5187	8.53293	1.22275	123.45	1.11e-28	4e-28
KRTAP5-2	29.156	8.51082	1.21632	132.826	9.87e-31	3.72e-30
LINC00958	29.0776	8.50544	1.21622	132.73	1.04e-30	3.9e-30
DCDC2C	28.7383	8.49276	1.22099	124.385	6.94e-29	2.51e-28
TMC8	55.1619	8.46429	1.19951	235.836	3.18e-53	1.79e-52
C16orf54	102.591	8.4603	1.03412	426.349	1.01e-94	9.5e-94
LOC100506076	27.8322	8.44387	1.21839	126.301	2.64e-29	9.66e-29
NTSR2	27.8202	8.4381	1.21893	125.152	4.71e-29	1.71e-28
HTR3A	27.772	8.43625	1.21866	125.492	3.97e-29	1.45e-28
KCNK10	53.1585	8.4118	1.20025	227.481	2.11e-51	1.16e-50
PPY	52.192	8.38127	1.20016	225.399	6.01e-51	3.27e-50
GAPLINC	51.7766	8.37531	1.20143	218.481	1.94e-49	1.03e-48
PNLIPRP3	1736.83	8.3353	0.246706	3972.91	0	0
CHRNA7	25.4685	8.31968	1.22844	107.78	3e-25	1e-24
SLC10A2	24.4345	8.25624	1.22405	110.576	7.33e-26	2.48e-25
LOC115110	5005.45	8.1881	0.144822	6771.02	0	0
C5orf47	44.4242	8.14792	1.20405	190.414	2.58e-43	1.23e-42
SLC45A2	3749.75	8.1303	0.160171	6679.77	0	0
CD300C	22.2529	8.11684	1.23261	96.3792	9.49e-23	3e-22
LINC01512	20.9772	8.03049	1.23218	93.9262	3.28e-22	1.02e-21
LBP	20.8986	8.02312	1.23376	92.2822	7.52e-22	2.31e-21
GPR68	39.1125	7.95849	1.22111	134.662	3.92e-31	1.49e-30
TRPM6	465.533	7.94283	0.410314	1654.73	0	0
USH1C	19.4591	7.92575	1.24228	82.8088	9.04e-20	2.64e-19
LINC01502	19.3444	7.92311	1.23861	85.4017	2.44e-20	7.22e-20
FAM172BP	19.254	7.90699	1.23738	85.7765	2.01e-20	5.98e-20
LINC00514	37.2904	7.89754	1.2079	161.756	4.68e-37	1.99e-36
C16orf89	18.7281	7.86616	1.24022	82.5201	1.05e-19	3.05e-19
ADGRF2	36.3077	7.86081	1.21257	147.688	5.55e-34	2.23e-33
CPN2	18.6014	7.85502	1.24013	82.2493	1.2e-19	3.49e-19
TXLNB	166.134	7.83586	0.659453	663.677	2.37e-146	3.65e-145
OR10J1	18.0021	7.82282	1.25321	73.5078	1e-17	2.77e-17
CCDC64	766.989	7.77766	0.303924	2515.95	0	0
GIPR	3234.7	7.68344	0.15528	4435.08	0	0
PIK3R6	16.2556	7.66155	1.24815	72.1492	2e-17	5.46e-17
CHRM4	263.243	7.65107	0.495024	952.911	3.09e-209	7.56e-208
TUBA3E	31.2325	7.63627	1.21473	131.811	1.65e-30	6.15e-30
MCHR2	341.217	7.60798	0.428139	1281.97	9.37e-281	3.42e-279
KLHL1	29.706	7.56835	1.21533	127.424	1.5e-29	5.51e-29
HYAL1	819.356	7.50292	0.269584	2587.15	0	0
MAT1A	562.762	7.454	0.319706	1828.73	0	0
LOC645949	13.9221	7.44924	1.26298	60.5823	7.06e-15	1.77e-14
MAGEA11	14.0067	7.44593	1.26691	58.9968	1.58e-14	3.91e-14
NRXN2	27.0191	7.42917	1.22018	113.455	1.72e-26	5.9e-26
TP53TG5	13.6681	7.41966	1.25895	61.5093	4.41e-15	1.12e-14
ARG1	13.5897	7.40819	1.25791	61.6578	4.09e-15	1.04e-14
ARHGAP9	246.633	7.40191	0.472265	876.457	1.29e-192	2.79e-191
THSD4-AS2	26.3177	7.39015	1.21996	112.123	3.36e-26	1.15e-25
MNDA	13.2507	7.38054	1.27364	55.5074	9.31e-14	2.25e-13
MTSS1	217.643	7.37226	0.496475	818.42	5.34e-180	1.06e-178
C1orf95	47.7992	7.35805	1.04881	196.453	1.24e-44	6.09e-44
SCGB1D2	12.9853	7.33801	1.26394	57.8757	2.79e-14	6.87e-14
CPZ	25.1031	7.32581	1.22223	106.461	5.84e-25	1.94e-24
HSD11B2	459.895	7.28363	0.643678	91.2228	1.28e-21	3.93e-21
RNF39	12.4295	7.26996	1.28535	50.0767	1.48e-12	3.44e-12
NEURL1	23.9748	7.26382	1.23243	92.8537	5.63e-22	1.74e-21
LGI3	12.2173	7.25628	1.26677	55.2986	1.04e-13	2.5e-13
CCR2	12.0904	7.23919	1.26751	54.7177	1.39e-13	3.35e-13
SLC46A2	11.867	7.21335	1.27831	51.0336	9.08e-13	2.13e-12
LOC400655	11.9335	7.21323	1.27365	52.322	4.71e-13	1.11e-12
APOF	11.77	7.20481	1.27186	52.7388	3.81e-13	9.04e-13
SLC25A48	11.8064	7.19616	1.28062	50.0693	1.48e-12	3.45e-12
IL12RB2	11.546	7.178	1.28073	49.7806	1.72e-12	3.99e-12
ANKRD20A19P	22.4427	7.15709	1.22761	93.9346	3.26e-22	1.02e-21
LINC01267	11.2137	7.1283	1.28088	48.8566	2.75e-12	6.35e-12
ENDOU	11.1352	7.11466	1.28725	47.0523	6.91e-12	1.57e-11
NEURL3	420.214	7.09936	0.328651	1454.17	3.55364126756004e-318	1.56379528798738e-316
FAM222A	577.733	7.09039	0.28491	1587.59	0	0
SLC2A5	98.8417	7.07825	0.670356	368.115	4.82e-82	3.93e-81
ASPG	10.6695	7.06219	1.28912	45.8122	1.3e-11	2.92e-11
LINC01272	20.8771	7.05648	1.23211	86.3337	1.52e-20	4.53e-20
SNX29P2	57.7915	7.04373	0.860611	238.196	9.73e-54	5.5e-53
PRRT3-AS1	153.683	7.03708	0.530704	565.97	4.23e-125	5.36e-124
SMTNL1	10.428	7.03642	1.30593	42.0089	9.09e-11	1.98e-10
TRIM54	152.865	7.03028	0.529555	585.439	2.46e-129	3.23e-128
TUNAR	10.2711	7.0078	1.30522	41.7124	1.06e-10	2.3e-10
SLC26A8	10.2889	7.00309	1.28575	45.6011	1.45e-11	3.25e-11
CAND2	1768.72	6.99423	0.16211	3827	0	0
LINC01470	9.93846	6.95184	1.28793	44.2987	2.82e-11	6.25e-11
SLC9B1	215.863	6.94312	0.433403	820.233	2.15e-180	4.3e-179
LRRC4C	35.6901	6.93642	1.05788	144.479	2.79e-33	1.1e-32
ZFPM2-AS1	176.736	6.921	0.477491	629.764	5.63e-139	8.03e-138
STAR	9.7148	6.92031	1.29022	43.3285	4.63e-11	1.02e-10
WFIKKN2	9.66643	6.91508	1.29059	43.1771	5e-11	1.1e-10
FRMD1	9.68481	6.91021	1.30357	40.5976	1.87e-10	4.03e-10
AMZ1	103.361	6.87706	0.613386	393.986	1.12e-87	9.81e-87
GPR132	18.2771	6.86234	1.24036	74.2465	6.89e-18	1.91e-17
LINC00371	18.1325	6.8539	1.24109	73.5566	9.78e-18	2.7e-17
CD22	489.708	6.8529	0.282569	1613.76	0	0
RHCG	9.14026	6.8326	1.30173	39.8511	2.74e-10	5.86e-10
NR1H4	32.4509	6.80033	1.06721	121.264	3.34e-28	1.19e-27
LDHD	4317.11	6.77895	0.106277	5547.61	0	0
ADGRG3	8.64423	6.75684	1.33335	34.1816	5.02e-09	1.01e-08
PPP2R2C	110.455	6.75094	0.569175	427.236	6.49e-95	6.12e-94
LRRC74B	8.51758	6.73309	1.30788	37.478	9.24e-10	1.93e-09
PRRT4	199.835	6.7139	0.419177	746.232	2.65e-164	4.72e-163
TMEM51-AS1	30.4315	6.69845	1.06366	120.282	5.49e-28	1.95e-27
LOC101927040	29.8778	6.67608	1.06349	120.374	5.24e-28	1.86e-27
LINC01585	8.00381	6.65649	1.34424	31.8016	1.71e-08	3.37e-08
KEL	43.2569	6.62023	0.874612	162.218	3.71e-37	1.58e-36
MLPH	229.908	6.61711	0.385003	717.411	4.89e-158	8.33e-157
HBA1	7.86485	6.6129	1.31801	34.4584	4.35e-09	8.82e-09
CKMT1A	7.768	6.59981	1.31879	34.2058	4.96e-09	1e-08
ATP8A2	15.1524	6.5873	1.25425	59.796	1.05e-14	2.63e-14
DLGAP1	7.67125	6.58665	1.31918	34.0067	5.49e-09	1.11e-08
WNT11	7.75633	6.5822	1.3495	30.3816	3.55e-08	6.91e-08
IL9R	28.0552	6.58036	1.068	110.536	7.48e-26	2.53e-25
TUBAL3	7.62297	6.57995	1.32199	33.5698	6.88e-09	1.38e-08
OACYLP	7.6412	6.5728	1.31889	33.8556	5.94e-09	1.19e-08
TLR10	7.49587	6.55259	1.32599	32.7403	1.05e-08	2.1e-08
DRAXIN	7.46607	6.53875	1.32937	32.156	1.42e-08	2.82e-08
LINC00971	14.5594	6.53494	1.25326	59.0545	1.53e-14	3.8e-14
CPA6	121.587	6.52603	0.507094	447.311	2.78e-99	2.72e-98
ATP1A3	4578.56	6.52232	0.097576	5641.44	0	0
PIK3AP1	1205.31	6.44956	0.164018	3030.83	0	0
SNRK-AS1	545.278	6.43361	0.237716	1621.71	0	0
SULT1C2	5047.11	6.42402	0.0928591	5643.89	0	0
MYCL	111.636	6.39941	0.508288	412.786	9.07e-92	8.23e-91
EGR2	159.853	6.38722	0.424563	571.125	3.2e-126	4.11e-125
LOC100505635	6.64954	6.38518	1.34678	28.6941	8.48e-08	1.62e-07
LOC101928372	36.5587	6.37201	0.875873	143.66	4.22e-33	1.66e-32
MARCO	6.52294	6.35383	1.35816	27.3424	1.7e-07	3.22e-07
GPR183	57.6201	6.29942	0.692934	189.826	3.47e-43	1.66e-42
LRRC4	630.829	6.28696	0.211758	1850.99	0	0
PTPN22	12.3079	6.27732	1.27297	46.7513	8.06e-12	1.82e-11
MYCNUT	6.12376	6.26473	1.35579	26.6957	2.38e-07	4.47e-07
ACTN2	632.24	6.26376	0.210816	1799.78	0	0
ENTHD1	6.1418	6.25656	1.37684	24.9478	5.89e-07	1.09e-06
SPTBN4	549.065	6.25356	0.225111	1582.92	0	0
NR0B2	33.6208	6.25274	0.880275	129.78	4.58e-30	1.69e-29
PKIB	3535.96	6.25172	0.100962	4912.57	0	0
ZSCAN12P1	278.605	6.24777	0.310477	914.676	6.33e-201	1.46e-199
SERPINB12	6.02696	6.247	1.3738	25.126	5.37e-07	9.95e-07
TUBA3D	11.9116	6.24309	1.26973	47.1694	6.51e-12	1.48e-11
ABCG2	1538.73	6.22555	0.137821	3535.33	0	0
KIF1A	5.91825	6.20447	1.35951	25.8006	3.79e-07	7.05e-07
ADGRF4	11.5127	6.19425	1.27267	45.454	1.56e-11	3.49e-11
LINC01594	5.84002	6.17937	1.39455	23.0939	1.54e-06	2.79e-06
NLRC3	21.4239	6.17781	1.08655	77.3118	1.46e-18	4.13e-18
LINC00536	11.3865	6.17598	1.27186	45.3289	1.67e-11	3.72e-11
SRCIN1	952.394	6.17017	0.174435	2042.59	0	0
IGFN1	1263.17	6.16212	0.152829	2543.85	0	0
NPPC	20.7564	6.1429	1.08	81.5104	1.74e-19	5.05e-19
NINJ2	5.59764	6.13281	1.38019	23.6759	1.14e-06	2.08e-06
AMPD3	2599.66	6.13254	0.107891	4699.96	0	0
LINC01537	5.53118	6.12765	1.44393	20.0582	7.51e-06	1.31e-05
LOC101929229	5.54941	6.12384	1.37395	24.0318	9.48e-07	1.73e-06
WWTR1-AS1	243.542	6.12136	0.564525	94.0123	3.14e-22	9.77e-22
BAIAP2L2	711.929	6.11048	0.192372	1848.96	0	0
DRC1	10.9266	6.10496	1.27951	42.1232	8.57e-11	1.87e-10
CCR1	30.224	6.09791	0.885441	116.06	4.61e-27	1.61e-26
ALK	30.2407	6.09507	0.88388	116.939	2.96e-27	1.04e-26
MGC57346-CRHR1	5.48903	6.08814	1.41768	21.0566	4.46e-06	7.85e-06
MT1DP	49.5887	6.07774	0.686343	190.189	2.89e-43	1.38e-42
CCL3	10.5585	6.06132	1.27854	41.6346	1.1e-10	2.39e-10
C8orf89	5.29557	6.04773	1.3764	23.2005	1.46e-06	2.64e-06
C8orf34	10.2764	6.0313	1.29137	38.3619	5.88e-10	1.24e-09
MUC4	5.26552	6.02812	1.3897	22.1866	2.47e-06	4.43e-06
DNASE1L3	10.3039	6.02078	1.28313	39.9275	2.64e-10	5.64e-10
CACNA1H	5.15039	6.01815	1.39286	21.9583	2.79e-06	4.97e-06
CDK15	56.2031	5.99203	0.629389	211.968	5.11e-48	2.65e-47
SLC6A14	5.02359	5.97801	1.3917	21.7024	3.18e-06	5.66e-06
SNCAIP	36.4202	5.94859	0.770829	138.381	6.02e-32	2.32e-31
CCDC30	647.581	5.93062	0.189534	1793.3	0	0
XIRP1	645.389	5.92472	0.191135	1694.53	0	0
GRAP	26.5269	5.91176	0.894483	97.8816	4.44e-23	1.41e-22
HEPACAM	4.81821	5.9044	1.40665	20.3077	6.59e-06	1.15e-05
PRKCB	4.81807	5.90418	1.40082	20.6094	5.63e-06	9.86e-06
PKD2L1	4.7695	5.8939	1.43535	18.8724	1.4e-05	2.4e-05
DNMT3L	4.76974	5.89342	1.39731	20.7208	5.31e-06	9.32e-06
PAPPA2	227.735	5.89144	0.307544	762.584	7.37e-168	1.35e-166
SPATA19	9.3797	5.88174	1.29521	35.4513	2.62e-09	5.35e-09
GPR37L1	386.113	5.86369	0.238362	1139.35	9.28e-250	2.87e-248
LINC00671	4.62451	5.86083	1.40932	19.8814	8.24e-06	1.43e-05
CCSER1	160.723	5.84014	0.360731	536.459	1.11e-118	1.33e-117
FAM124A	5451.19	5.83865	0.0787092	5887.09	0	0
KLHL30	658.403	5.81961	0.182248	1806.55	0	0
MYCT1	75.0732	5.81892	0.518236	274.253	1.34e-61	8.48e-61
HUNK	4.49761	5.81574	1.4089	19.5695	9.7e-06	1.68e-05
CSF1R	2059.29	5.7977	0.109042	4029.19	0	0
ACTL6B	4.46742	5.79268	1.42951	18.4489	1.75e-05	2.98e-05
MYCN	16.1835	5.78656	1.10966	56.2876	6.26e-14	1.52e-13
SMIM5	24.0728	5.76683	0.897255	89.9024	2.5e-21	7.6e-21
TRPV6	4.32229	5.75727	1.41747	18.7569	1.48e-05	2.54e-05
ABCC11	47.7415	5.75061	0.634321	178.562	9.99e-41	4.55e-40
CPEB1	570.228	5.74583	0.189832	1660.2	0	0
LCE2C	4.29195	5.73667	1.546	14.2256	0.000162148	0.000260241
GALNTL5	4.29209	5.73377	1.44982	17.2468	3.28e-05	5.5e-05
TRPV2	390.324	5.72415	0.225563	1218.48	5.87e-267	1.98e-265
LINC00113	4.24377	5.72075	1.42908	17.9952	2.21e-05	3.76e-05
C2orf54	4.19534	5.70855	1.42958	17.9003	2.33e-05	3.94e-05
FAM132B	4.19539	5.7085	1.42509	18.0871	2.11e-05	3.59e-05
RNF43	8.26959	5.70308	1.3048	31.4359	2.06e-08	4.06e-08
EP300-AS1	99.4504	5.69791	0.436991	341.736	2.67e-76	2.05e-75
KCNK9	8.21213	5.69694	1.30556	31.3237	2.18e-08	4.29e-08
GBP7	4.16529	5.6847	1.45631	16.7012	4.38e-05	7.27e-05
PKD1L2	3189.62	5.68367	0.0974317	3675.18	0	0
IL6R	3509.97	5.66878	0.0860837	5247.18	0	0
S100A1	8.03754	5.66461	1.3075	30.6279	3.13e-08	6.1e-08
SLCO5A1	22.34	5.66015	0.916106	74.1519	7.23e-18	2.01e-17
PREX1	510.007	5.64416	0.193733	1539.63	0	0
SLAMF6	3.97174	5.63271	1.43675	17.1309	3.49e-05	5.83e-05
SCRT1	3.97169	5.6327	1.43675	17.1308	3.49e-05	5.83e-05
TMEM72	3.92341	5.61975	1.44946	16.5847	4.65e-05	7.72e-05
LOR	3.89326	5.59317	1.45614	16.171	5.79e-05	9.55e-05
RLBP1	719.191	5.57321	0.162081	1994.78	0	0
MESP2	28.0877	5.57256	0.787158	100.481	1.2e-23	3.86e-23
CD5L	3.79636	5.56614	1.45011	16.2306	5.61e-05	9.26e-05
NOS3	20.9068	5.55547	0.922374	67.2891	2.34e-16	6.21e-16
GRXCR1	3.74799	5.55268	1.45205	16.0892	6.04e-05	9.97e-05
LOC101927460	3.76627	5.53965	1.48314	14.9938	0.000107868	0.000175277
VSNL1	3.69961	5.53891	1.46109	15.712	7.38e-05	0.000121147
IL36B	3.69976	5.53845	1.48065	15.092	0.000102396	0.00016657
RASGEF1B	20.5574	5.53236	0.907447	75.12	4.43e-18	1.24e-17
ALG1L2	3.71804	5.52583	1.49381	14.6127	0.000132022	0.000213328
ACE2	60.7712	5.50755	0.525744	216.106	6.39e-49	3.36e-48
LINC00664	3.62109	5.49636	1.46105	15.4534	8.46e-05	0.000138338
FMO1	7.16951	5.49108	1.32256	26.634	2.46e-07	4.61e-07
LOC100506123	671.023	5.48788	0.173604	1392.06	1.12e-304	4.57e-303
CYTH4	86.2952	5.48779	0.439194	302.558	9.13e-68	6.25e-67
HPDL	238.311	5.48089	0.266219	788.442	1.76e-173	3.34e-172
LOC101928942	7.13936	5.47589	1.33166	25.5013	4.42e-07	8.21e-07
SLC5A1	3.52424	5.46771	1.47722	14.8083	0.000119014	0.000192865
KU-MEL-3	19.7379	5.46722	0.910084	71.2777	3.1e-17	8.45e-17
LINC01589	3.47581	5.45247	1.49698	14.1732	0.000166729	0.000267301
DNAH6	19.4741	5.44636	0.910446	70.1659	5.45e-17	1.48e-16
ACP5	19.4165	5.44409	0.914085	67.9241	1.7e-16	4.52e-16
EDNRB	12.9184	5.44007	1.11825	45.5496	1.49e-11	3.33e-11
DNM1P46	38.5923	5.43927	0.649379	132.64	1.08e-30	4.07e-30
SLC26A1	224.729	5.43539	0.272447	710.824	1.32e-156	2.23e-155
SLC45A4	3982.6	5.42518	0.077245	5648.92	0	0
SPHKAP	3.44571	5.42325	1.48885	14.2241	0.000162279	0.000260424
CD79A	177.938	5.4198	0.303991	572.695	1.46e-126	1.88e-125
LOC101927620	6.81876	5.4154	1.33276	24.7654	6.47e-07	1.19e-06
RERG	6.80973	5.41537	1.33042	25.0606	5.56e-07	1.03e-06
SULT1C2P1	6.76209	5.40786	1.32985	25.0354	5.63e-07	1.04e-06
MAGEB17	3.34896	5.39302	1.48669	14.1377	0.000169907	0.000272127
LRRC16B	62.3285	5.39265	0.503327	215.345	9.37e-49	4.91e-48
SNTG1	12.3831	5.38101	1.11633	45.2403	1.74e-11	3.89e-11
FAM186B	117.06	5.37583	0.365843	402.022	2e-89	1.78e-88
FAT2	12.2874	5.37218	1.12425	42.9894	5.5e-11	1.21e-10
LINC00504	92.2891	5.37182	0.412811	310.986	1.33e-69	9.32e-69
UNC45B	3.2523	5.36028	1.53607	12.7612	0.000353886	0.000554828
ZNF704	3.2523	5.36028	1.53607	12.7612	0.000353886	0.000554828
LINC01258	3.25206	5.35973	1.54734	12.5083	0.000405141	0.000632371
UCA1	24.0685	5.34537	0.823921	69.1589	9.08e-17	2.44e-16
ROR1-AS1	689.255	5.3349	0.157119	1762.5	0	0
IL2RB	3.22216	5.33014	1.49479	13.5903	0.000227355	0.000361456
LOC101929613	6.42972	5.31939	1.35733	21.7794	3.06e-06	5.44e-06
LOC255187	3.19206	5.2991	1.53773	12.41	0.000427034	0.00066571
NHSL2	6.21788	5.2948	1.35268	21.9523	2.8e-06	4.99e-06
C20orf141	6.21778	5.29471	1.3541	21.8426	2.96e-06	5.27e-06
LOC100996455	11.6726	5.29336	1.13132	39.6903	2.98e-10	6.35e-10
ATOH1	11.5672	5.28763	1.14492	37.1303	1.1e-09	2.3e-09
COL9A1	3.14349	5.28271	1.55632	11.9521	0.000545846	0.000844021
FAM83C	3.14364	5.28136	1.51942	12.7412	0.000357692	0.00056058
LILRA6	3.07703	5.27969	1.55544	11.9869	0.000535767	0.000828832
SLC26A11	3148.64	5.27753	0.0826372	4694.04	0	0
KPNA7	74.9392	5.27465	0.443687	257.846	5.06e-58	3.05e-57
RAB3IL1	1352.19	5.26775	0.114911	2848.64	0	0
VPS13A-AS1	3.09526	5.26445	1.51505	12.7668	0.000352831	0.000553283
LINC01531	3.02836	5.25995	1.60951	10.9031	0.000960045	0.00145421
KRTAP4-1	3.04703	5.24843	1.6188	10.6809	0.00108245	0.00163245
UGT2B10	3.04688	5.24768	1.51777	12.6308	0.000379447	0.000593261
PRRG3	2.99846	5.23074	1.51702	12.5743	0.000391089	0.000611086
INSRR	2.99831	5.23059	1.52815	12.3278	0.000446264	0.000694884
SCNN1B	2.95003	5.21345	1.5281	12.2573	0.000463447	0.000720832
PROK1	2.94998	5.21343	1.5281	12.2572	0.000463462	0.000720832
VSIG10L	867.594	5.20436	0.135348	2193.78	0	0
PCDH1	3972.58	5.20343	0.0750561	5217.48	0	0
INGX	10.9056	5.20325	1.13275	38.3834	5.81e-10	1.23e-09
MMRN2	10.943	5.19281	1.14334	36.1016	1.87e-09	3.86e-09
AEBP1	10.7112	5.18341	1.1569	33.771	6.2e-09	1.25e-08
SPATA3-AS1	2.91994	5.178	1.53364	11.96	0.00054354	0.000840616
TFE3	115759	5.17716	0.0523387	7015.29	0	0
LINC01002	5.80621	5.17074	1.36989	19.6106	9.49e-06	1.64e-05
ZMYND15	427.693	5.16589	0.188474	1143.36	1.24e-250	3.88e-249
MMP17	37.2478	5.16082	0.618544	115.804	5.25e-27	1.83e-26
DEFB1	2.87146	5.16008	1.53302	11.8981	0.000561901	0.000867934
TEX40	26.6408	5.15687	0.71705	92.7339	5.98e-22	1.85e-21
SLC16A6	1967.71	5.1479	0.0989883	3175.59	0	0
ITIH1	10.4275	5.13414	1.14548	34.8945	3.48e-09	7.08e-09
LOC102477328	5.6128	5.13397	1.36517	19.6205	9.45e-06	1.63e-05
FAM81A	270.397	5.12397	0.227259	843.32	2.06e-185	4.29e-184
LOC100129931	57.0373	5.11822	0.487147	192.577	8.71e-44	4.21e-43
NIM1K	638.454	5.10931	0.153671	1614.73	0	0
RNASEH2B-AS1	5.54326	5.10483	1.37069	18.9483	1.34e-05	2.31e-05
NODAL	2.72628	5.10453	1.57089	10.9593	0.000931349	0.00141299
RGCC	92.4394	5.10353	0.383151	302.076	1.16e-67	7.94e-67
CELF6	199.418	5.09912	0.261907	632.744	1.26e-139	1.82e-138
NXPH1	2.74456	5.08639	1.5649	10.9658	0.000928096	0.00140845
NKAIN1	20.2601	5.08333	0.810585	67.2363	2.41e-16	6.37e-16
LINC00520	2683.32	5.08028	0.0993116	2524.88	0	0
FCRLB	780.231	5.06729	0.141498	1736.11	0	0
RRAGD	7444.6	5.06478	0.0651861	5463.91	0	0
HPCAL4	20.0334	5.05691	0.817376	63.2299	1.84e-15	4.72e-15
CES3	243.554	5.05656	0.245299	614.598	1.12e-135	1.56e-134
SMCR2	5.29278	5.05638	1.39151	17.4805	2.9e-05	4.88e-05
SYNDIG1L	2.64791	5.04781	1.57314	10.6771	0.00108469	0.00163567
CACNA2D4	2.64786	5.04777	1.55724	10.9545	0.00093378	0.00141626
LOC101929295	2.64776	5.04773	1.55724	10.9543	0.000933852	0.00141626
FTCD	24.3595	5.03906	0.739536	74.9384	4.86e-18	1.35e-17
SLC43A3	1079.69	5.03744	0.124413	2039.76	0	0
DNAH17	92.7938	5.03416	0.375053	300.474	2.6e-67	1.76e-66
LOC101929657	2.59948	5.02818	1.57313	10.6053	0.00112763	0.00169805
C12orf50	5.2228	5.02649	1.37227	18.2263	1.96e-05	3.34e-05
IGSF9B	10793	5.00778	0.208969	414.559	3.73e-92	3.4e-91
LILRB3	2.55091	5.00739	1.60372	10.0407	0.00153121	0.00227864
AATBC	100.743	5.0043	0.35662	328.381	2.16e-73	1.59e-72
RAET1E	286.458	4.99764	0.214661	855.558	4.5e-188	9.46e-187
COL17A1	94.7335	4.98992	0.376659	267.422	4.14e-60	2.56e-59
LOC646522	2.56924	4.98902	1.60904	9.86793	0.00168184	0.00249321
DPYS	18.735	4.97559	0.817422	61.826	3.75e-15	9.52e-15
SPRR3	2.52086	4.96749	1.58522	10.1565	0.00143792	0.00214338
TENM1	2.52086	4.96749	1.58522	10.1565	0.00143792	0.00214338
MCOLN1	9284	4.96071	0.0593945	6178.31	0	0
CXCR2P1	4.94213	4.95304	1.41294	15.7094	7.39e-05	0.000121287
GLRA3	2.47263	4.94703	1.61844	9.58974	0.00195668	0.00288607
RASAL1	2.47243	4.94678	1.59049	10.0013	0.00156433	0.00232517
IFNA22P	2.47253	4.94675	1.57797	10.1967	0.00140695	0.0021004
SLC47A2	2.47253	4.94675	1.57797	10.1967	0.00140695	0.0021004
ABCC8	2.47248	4.94673	1.57797	10.1966	0.00140701	0.0021004
SRMS	2.47248	4.94673	1.57797	10.1966	0.00140701	0.0021004
SAMD11	1184.07	4.94121	0.247431	311.692	9.35e-70	6.56e-69
RASD2	2417.52	4.94028	0.0864265	3665.87	0	0
ATP1A2	554.287	4.9348	0.156323	1432.63	1.70189593826799e-313	7.3299209639106e-312
CCDC78	1358.3	4.93413	0.119007	1852.67	0	0
ASAH1	24250.2	4.92729	0.0509791	7404.72	0	0
C15orf27	2.42416	4.92589	1.59081	9.92359	0.00163174	0.00242158
TYRO3P	4.86293	4.92089	1.39709	16.1921	5.72e-05	9.45e-05
SYT12	45.1163	4.91581	0.526188	137.433	9.69e-32	3.72e-31
LOC101928994	84.9838	4.90086	0.376806	275.802	6.17e-62	3.93e-61
IGDCC3	4.84216	4.89806	1.39856	15.8763	6.76e-05	0.000111293
GPRC5C	106.618	4.88895	0.337128	337.001	2.87e-75	2.16e-74
PRODH	128.651	4.88861	0.307521	401.659	2.4e-89	2.13e-88
FAM230B	2.39411	4.88556	1.67816	8.59976	0.00336207	0.00485946
LINC00702	8.7538	4.87307	1.1601	28.9726	7.34e-08	1.41e-07
RPLP0P2	156.399	4.86377	0.503128	78.9866	6.25e-19	1.79e-18
PHKA2-AS1	2.34568	4.86116	1.63159	9.10246	0.00255266	0.00372749
BOD1L2	2.34558	4.86055	1.612	9.36346	0.00221353	0.00325015
DDC	4.6402	4.85415	1.39492	15.8094	7.01e-05	0.000115183
COL20A1	47.6638	4.85224	0.493938	158.262	2.71e-36	1.14e-35
TCN2	14054.6	4.84504	0.0583708	5646.82	0	0
FSD2	2.29726	4.83823	1.61263	9.28064	0.00231589	0.00339306
SLC51B	2.29726	4.83823	1.61263	9.28064	0.00231589	0.00339306
WFIKKN1	42.8197	4.83258	0.522372	136.928	1.25e-31	4.79e-31
WSCD1	7043.56	4.83183	0.0592233	6287.18	0	0
FAM25A	12.8467	4.83032	0.960383	39.569	3.17e-10	6.75e-10
C2CD4A	2.24883	4.8157	1.61341	9.19633	0.00242501	0.00354604
CHAT	2.24883	4.8157	1.61341	9.19633	0.00242501	0.00354604
FERMT1	2.24878	4.81568	1.61341	9.19624	0.00242512	0.00354604
PYY	2.24863	4.81502	1.71026	8.04197	0.00457057	0.0065287
GAPDHS	8.28797	4.80447	1.18777	25.0576	5.56e-07	1.03e-06
SPATA18	8.3639	4.79972	1.16096	27.7148	1.41e-07	2.67e-07
PDX1-AS1	2.26716	4.79793	1.72257	7.84577	0.00509397	0.0072412
GPR61	2.26711	4.7966	1.6985	8.09268	0.00444444	0.00635413
CPLX3	12.4686	4.79603	0.959573	39.3193	3.6e-10	7.65e-10
LOC100507351	2.21874	4.77063	1.67174	8.31112	0.0039403	0.00565584
ADGRF5	65.5693	4.76785	0.421952	191.632	1.4e-43	6.73e-43
ABI3	2.15203	4.76727	1.68624	8.16945	0.00426019	0.00610148
DIAPH2-AS1	24.2044	4.7473	0.677112	77.3583	1.43e-18	4.04e-18
ESM1	4.34623	4.74661	1.41984	13.9845	0.000184323	0.000294633
NOS2	4.34623	4.74661	1.41984	13.9845	0.000184323	0.000294633
LOC101928358	2.17036	4.74568	1.6604	8.36548	0.00382415	0.00549789
LOC101927616	2.17031	4.74523	1.64796	8.50859	0.00353473	0.00509855
SYT14P1	4.28951	4.73459	1.41026	14.3356	0.000152946	0.000245959
GRIK4	115.913	4.73171	0.315757	330.155	8.89e-74	6.58e-73
FLVCR2	243.141	4.72738	0.217334	698.869	5.27e-154	8.7e-153
ABCC12	2.12188	4.72073	1.6415	8.5096	0.00353278	0.00509631
CSF2RB	71.4537	4.71861	0.3987	208.863	2.43e-47	1.24e-46
GCNT4	63.2251	4.71553	0.426894	178.247	1.17e-40	5.32e-40
LOC101927755	11.8821	4.70957	0.955686	38.1709	6.48e-10	1.36e-09
DUOXA1	15.7161	4.70608	0.838393	48.0534	4.15e-12	9.49e-12
LINC00535	23.5617	4.70381	0.685314	71.7172	2.48e-17	6.78e-17
NTN1	2.07351	4.69632	1.6429	8.41882	0.00371357	0.00534461
RXFP3	2.07346	4.69628	1.65074	8.32836	0.00390308	0.00560689
TCHH	346.492	4.69303	0.182424	946.355	8.22e-208	1.99e-206
FAM95B1	11.7454	4.6921	0.97045	35.0725	3.18e-09	6.48e-09
HUS1B	15.5405	4.68881	0.832527	49.2628	2.24e-12	5.18e-12
CCDC39	2.02523	4.67052	1.70779	7.65074	0.00567491	0.0080381
C11orf96	30.4811	4.65675	0.595273	92.0801	8.32e-22	2.56e-21
SIGLEC15	30.1788	4.65547	0.601765	88.1408	6.1e-21	1.83e-20
CTNS	9467.41	4.6548	0.0609544	4984.78	0	0
SCARF1	93.8417	4.63663	0.343315	261.917	6.56e-59	4e-58
SLC35D3	1.99498	4.62028	1.69892	7.57347	0.00592337	0.00837464
TTLL6	18.465	4.61452	0.760159	54.3367	1.69e-13	4.05e-13
TMEM40	36.6399	4.60467	0.532089	112.906	2.26e-26	7.75e-26
GCK	14.7109	4.60358	0.834443	46.8178	7.79e-12	1.76e-11
CIART	4152.94	4.60352	0.0718312	3918.09	0	0
FAM57B	29.3054	4.60251	0.60043	86.5428	1.37e-20	4.08e-20
OSBPL6	843.218	4.59577	0.125417	1600.58	0	0
ADAMTS14	6538.92	4.59372	0.0696277	3778.42	0	0
FAM163A	1.94666	4.59327	1.69333	7.55373	0.00598858	0.00845945
HPGD	3.89063	4.59111	1.4352	12.5672	0.000392567	0.000613277
LOC101928841	7.28108	4.57841	1.18784	22.3623	2.26e-06	4.05e-06
ZNF442	158.359	4.5767	0.257615	457.331	1.83e-101	1.84e-100
C1orf54	118.296	4.57248	0.30802	297.411	1.21e-66	8.13e-66
CORIN	3.86878	4.56226	1.45337	11.7841	0.000597403	0.000919789
MAFB	14.1415	4.55819	0.861114	40.0357	2.49e-10	5.34e-10
DEPTOR	85.2726	4.5569	0.348812	247.613	8.61e-56	5.03e-55
LOC339862	3.8121	4.54811	1.4431	12.0639	0.000514068	0.000796405
KCNQ4	1293.56	4.54268	0.101215	2347.47	0	0
ANKRD30B	3602.26	4.54161	0.0755178	3462.78	0	0
ZC2HC1B	1.84985	4.5388	1.70651	7.28337	0.00695959	0.00977143
HAVCR2	1.84976	4.53874	1.70651	7.28316	0.00696039	0.0097717
CRISPLD2	38.5367	4.53855	0.524698	104.254	1.78e-24	5.86e-24
LOC105376671	21.0302	4.53776	0.700671	60.3622	7.89e-15	1.98e-14
TBX2	1648.84	4.52534	0.0969125	2317.74	0	0
KCNQ1	248.775	4.51199	0.20359	692.958	1.02e-152	1.66e-151
IVL	1502.37	4.50214	0.100388	2147.44	0	0
RGS16	164.306	4.49847	0.249139	461.161	2.69e-102	2.72e-101
UPP1	21657.2	4.49565	0.066983	3520.36	0	0
HMOX1	11207.4	4.49546	0.0775981	2676.38	0	0
NLRP11	6.75794	4.49388	1.21012	19.9717	7.86e-06	1.37e-05
GDF9	34.1924	4.49083	0.540162	99.78	1.7e-23	5.48e-23
LOC100288181	27.0205	4.48625	0.607842	77.7753	1.15e-18	3.28e-18
PERM1	3.64527	4.47618	1.47673	10.7161	0.00106207	0.00160365
SLC2A4	16.79	4.47095	0.767862	48.6337	3.09e-12	7.1e-12
SNX29P1	43.3866	4.46764	0.483863	117.976	1.76e-27	6.17e-27
SH2D2A	564.566	4.46321	0.139529	1316.38	3.12e-288	1.2e-286
NRROS	92.463	4.44759	0.328818	253.849	3.76e-57	2.24e-56
TTC9B	3.54852	4.44644	1.48766	10.3197	0.00131614	0.00196947
LINC00323	6.60172	4.44377	1.19903	20.2347	6.85e-06	1.2e-05
NCCRP1	9.93518	4.44121	0.992132	28.4047	9.84e-08	1.88e-07
EML5	2323.79	4.43868	0.0901605	2344.51	0	0
CHRNB4	9.8467	4.43004	1.00441	26.993	2.04e-07	3.84e-07
SUV39H1	4876.54	4.42728	0.0614775	5047.25	0	0
TMPRSS11F	87.823	4.42621	0.336706	237.674	1.26e-53	7.14e-53
BEST4	52.1977	4.42507	0.426204	156.177	7.74e-36	3.22e-35
PRKXP1	231.411	4.42323	0.207327	626.089	3.54e-138	5.03e-137
KIF26B	22.6055	4.41796	0.645776	67.5416	2.06e-16	5.47e-16
LOC101927623	3.45147	4.4164	1.4766	10.4402	0.00123305	0.00184957
GREB1	383.202	4.40679	0.1618	1000.64	1.3e-219	3.41e-218
FGF12	1480.58	4.39397	0.0917727	2617.96	0	0
SCUBE1	3.41225	4.38345	1.46565	10.5759	0.0011457	0.00172382
PPP1R27	3.36465	4.3682	1.46444	10.5263	0.00117685	0.00176921
ANO2	15.6801	4.36687	0.769706	45.4554	1.56e-11	3.49e-11
KLHDC7A	520.856	4.36669	0.144027	1139.73	7.67e-250	2.37e-248
ISG20	1274.35	4.35761	0.0982454	2235.55	0	0
FAM180B	3.38298	4.35286	1.51839	9.27868	0.00231837	0.00339638
CNR1	15.4304	4.35144	0.779959	42.8985	5.77e-11	1.26e-10
C15orf26	9.18004	4.34865	1.0151	25.0444	5.6e-07	1.04e-06
POPDC3	314.202	4.34228	0.181323	726.251	5.85e-160	1.01e-158
CALML6	24.509	4.33954	0.620585	66.7697	3.05e-16	8.05e-16
A2M	6.11487	4.32759	1.21001	18.2711	1.92e-05	3.26e-05
CCDC181	3.22787	4.31997	1.50659	9.33988	0.00224221	0.00328987
CYP19A1	3.21947	4.31994	1.50714	9.38555	0.00218702	0.00321327
KREMEN2	638.235	4.3195	0.130939	1308.39	1.7e-286	6.5e-285
UGT2B7	3.22772	4.31928	1.52017	9.07568	0.00259032	0.00378009
PKD1L1	20.9833	4.31771	1.43721	7.50276	0.00616044	0.00869388
CISH	68.6138	4.29318	0.359789	200.182	1.91e-45	9.47e-45
KLF15	632.293	4.29145	0.132243	1243.08	2.65e-272	9.23e-271
CTNNA3	44.6503	4.29018	0.445241	130.85	2.67e-30	9.94e-30
GNAL	223.621	4.28886	0.209387	539.164	2.87e-119	3.45e-118
SLC9A2	3.19792	4.28602	1.52971	8.74125	0.00311092	0.00451134
MRAP2	3.18923	4.28568	1.50323	9.28736	0.0023074	0.00338185
ERVFRD-1	3.18855	4.28549	1.47991	9.76658	0.00177713	0.00262964
MICB	285.549	4.2729	0.181158	734.61	8.91e-162	1.56e-160
MBOAT4	23.6395	4.27162	0.611797	67.8035	1.81e-16	4.81e-16
MATK	3.14027	4.26916	1.49638	9.35677	0.00222164	0.00326117
KIF5A	32.4818	4.26838	0.536617	83.5823	6.11e-20	1.79e-19
ASS1	14.5444	4.25309	0.804791	36.4329	1.58e-09	3.27e-09
FCGBP	3.10097	4.25257	1.4952	9.24984	0.00235516	0.00344811
GPRIN3	5.75422	4.24417	1.25491	15.3023	9.16e-05	0.000149554
RGPD2	3.1109	4.23309	1.51532	8.81645	0.00298527	0.00433613
MGC16275	57.4647	4.22859	0.396302	151.714	7.32e-35	2.98e-34
LCP1	25.6803	4.22006	0.575962	75.0129	4.68e-18	1.3e-17
APLN	51.0445	4.21645	0.414416	140.282	2.31e-32	8.97e-32
MRC1	3.06155	4.21617	1.53439	8.42454	0.0037019	0.00532829
ADGRG1	18798.8	4.21335	0.0544423	4893.32	0	0
HNF4A	3.014	4.19779	1.49992	8.95114	0.00277296	0.00403498
SPTBN2	89.8891	4.19764	0.314252	236.481	2.3e-53	1.29e-52
GPR157	330.949	4.19644	0.165239	841.082	6.32e-185	1.3e-183
PER3	5764.45	4.19563	0.0653689	3670	0	0
CYP2C18	5.58085	4.19469	1.2464	15.2947	9.2e-05	0.000150129
AKR1C2	2.97397	4.18044	1.50615	8.71161	0.00316189	0.00458256
TTC39C-AS1	2.96553	4.18035	1.52304	8.46989	0.00361073	0.005204
FAM27E3	280.46	4.17919	0.184736	633.515	8.6e-140	1.24e-138
CCDC28B	3826.35	4.17632	0.0961598	1601.75	0	0
TMEM108-AS1	24.8998	4.17047	0.584231	69.1825	8.98e-17	2.41e-16
CCDC141	71.4215	4.16839	0.346212	194.502	3.31e-44	1.61e-43
MGAM2	110.292	4.16749	0.28478	277.366	2.82e-62	1.8e-61
CLMP	5038.31	4.16678	0.0711633	3034.1	0	0
CHRNA3	24.8895	4.16479	0.602725	61.444	4.56e-15	1.15e-14
LMAN1L	5.51048	4.15734	1.2379	15.2957	9.19e-05	0.000150068
OR6W1P	2.87722	4.14426	1.53138	8.13988	0.00433023	0.0061985
RAB26	2448.94	4.14291	0.0781543	2791.8	0	0
FOSB	642.691	4.13818	0.126113	1255.97	4.18e-275	1.48e-273
TMEM26	5.35554	4.13654	1.24842	14.7807	0.000120763	0.000195662
SNORD10	2.88647	4.12404	1.54792	7.8388	0.00511364	0.00726734
NIPAL4	5266.8	4.10637	0.0648004	3629.22	0	0
LOC101927237	2.83805	4.10462	1.52692	8.0889	0.00445372	0.00636627
SLC25A19	2439.72	4.09478	0.0727882	3274.22	0	0
NR5A2	5.2385	4.08646	1.23095	15.0723	0.000103472	0.000168252
SNX10	184.981	4.08546	0.213181	477.685	6.81e-106	7.17e-105
RUNDC3B	273.474	4.08242	0.187172	564.715	7.93e-125	1e-123
OSGIN1	2933.23	4.07675	0.072164	3121.6	0	0
C11orf87	2.74197	4.06722	1.52573	7.96006	0.00478207	0.00681818
FUT3	2.74202	4.06709	1.53358	7.83878	0.0051137	0.00726734
CNGA1	61.7327	4.0638	0.367567	157.892	3.27e-36	1.37e-35
SERPINF2	10.2442	4.05859	0.874148	29.3243	6.12e-08	1.18e-07
ZNF878	25.6281	4.05373	0.576815	62.726	2.38e-15	6.07e-15
PPARGC1B	462.981	4.04715	0.138566	1045.65	2.15e-229	5.97e-228
KCNC1	2.69364	4.04713	1.56004	7.38603	0.00657323	0.00925142
CSPG4	764.152	4.04219	0.114109	1436.34	2.6693812458682e-314	1.15892653875671e-312
CARD9	35.2021	4.03161	0.477476	93.2621	4.58e-22	1.42e-21
CAMKK1	1128.16	4.0306	0.0974869	1879.67	0	0
ITK	7.60802	4.02645	1.03132	19.8552	8.35e-06	1.45e-05
RNF125	401.049	4.02329	0.15037	857.859	1.42e-188	3.01e-187
GOLGA8T	82.4319	4.02207	0.313111	214.078	1.77e-48	9.25e-48
LOC101929596	46.9637	4.01003	0.421026	114.266	1.14e-26	3.94e-26
CPLX1	56.8978	4.00227	0.373858	148.981	2.9e-34	1.17e-33
LINC00574	41.8628	3.9903	0.451416	96.2152	1.03e-22	3.25e-22
STARD10	3917.31	3.98896	0.0829352	2025.86	0	0
CRYBB2	2.61512	3.98477	1.54793	7.303	0.00688394	0.00967108
THSD7B	2.61498	3.98471	1.54793	7.3028	0.00688474	0.00967136
ANKRD36	3006.3	3.98322	0.0872155	1866.15	0	0
LOC100268168	1239.08	3.98095	0.0918236	2062.92	0	0
CLCN5	838.584	3.9799	0.113289	1336.84	1.12e-292	4.39e-291
DNM1P35	31.5743	3.97899	0.493161	85.8764	1.92e-20	5.69e-20
SUN3	148.004	3.97637	0.232032	375.749	1.05e-83	8.71e-83
FGD3	24.2749	3.97432	0.563843	65.1706	6.87e-16	1.79e-15
EPOR	4143.16	3.97117	0.0642765	3592.14	0	0
SLITRK5	1049.85	3.96001	0.100784	1670.24	0	0
C3AR1	383.74	3.94841	0.146214	902.506	2.8e-198	6.38e-197
SLC6A15	10485.9	3.94335	0.0574516	4023.19	0	0
MAPK13	1117.55	3.93293	0.0991944	1669.73	0	0
IGSF10	4.70266	3.92908	1.27506	12.2775	0.000458444	0.00071337
STEAP1	131.099	3.91933	0.246746	313.979	2.97e-70	2.1e-69
C2orf82	6.95047	3.91691	1.06215	17.0873	3.57e-05	5.96e-05
ASTN1	882.559	3.91653	0.10289	1644.69	0	0
CAMK2B	176.347	3.90682	0.211443	426.076	1.16e-94	1.09e-93
SLCO4C1	71.8448	3.90178	0.327704	179.297	6.9e-41	3.16e-40
RGS6	9.28728	3.89791	0.928128	21.6804	3.22e-06	5.72e-06
CCDC168	11.5522	3.89294	0.802642	30.3642	3.58e-08	6.98e-08
IDI2-AS1	36.4299	3.88414	0.455502	92.2162	7.77e-22	2.39e-21
CCNA1	6.78193	3.87284	1.03874	17.9464	2.27e-05	3.85e-05
TMEM70	8732.9	3.8728	0.0725799	2388.79	0	0
RAB17	1343.14	3.87121	0.0876234	2095.91	0	0
TBC1D8	648.092	3.87033	0.117025	1255.63	4.95e-275	1.75e-273
PLIN4	6.79337	3.86865	1.06505	16.4811	4.91e-05	8.15e-05
PPARGC1A	2436.27	3.86851	0.0755087	2565.1	0	0
USP2	5234.27	3.85683	0.0564372	4380.97	0	0
NRIP3	6350.81	3.85647	0.0705376	2577.36	0	0
LOC102724933	29.1597	3.85436	0.497466	77.7585	1.16e-18	3.31e-18
CCDC175	15.646	3.8542	0.701162	37.3191	1e-09	2.1e-09
MIR4697HG	8653.84	3.83341	0.0635046	3118.31	0	0
SLC26A7	123.808	3.83328	0.244269	310.321	1.86e-69	1.3e-68
AGAP11	55.0029	3.82907	0.379891	122.19	2.1e-28	7.53e-28
GRM8	15.4575	3.82637	0.678081	41.1325	1.42e-10	3.08e-10
ABCA5	1431.19	3.82222	0.083205	2275.69	0	0
MID2	2419.51	3.81535	0.0740076	2612.07	0	0
CLIC5	8.68653	3.81361	0.911141	22.2559	2.39e-06	4.28e-06
SORBS2	477.228	3.81013	0.133315	940.595	1.47e-206	3.53e-205
ASB2	8.6957	3.80905	0.896827	23.3561	1.35e-06	2.44e-06
LOC102724927	119.731	3.80528	0.256098	264.609	1.7e-59	1.04e-58
CHDH	1521.39	3.80134	0.117696	939.779	2.21e-206	5.3e-205
SNX8	7007.33	3.7978	0.0520176	4876.92	0	0
NR1D1	3313.61	3.79727	0.087379	1664.76	0	0
LOC100128770	6.42308	3.79485	1.06428	15.9029	6.67e-05	0.000109775
CCDC89	19.352	3.78964	0.610428	48.3429	3.58e-12	8.21e-12
PDZRN3-AS1	60.0722	3.78592	0.35188	142.429	7.84e-33	3.07e-32
TMEM191B	66.3924	3.78209	0.360269	125.082	4.88e-29	1.77e-28
M1AP	6.32681	3.77756	1.06071	15.9329	6.56e-05	0.000108127
LOC105748977	4.32184	3.77531	1.3147	10.0577	0.00151709	0.00225828
AIF1L	40.3345	3.76574	0.424846	96.9487	7.11e-23	2.25e-22
ZNF114	162.465	3.76325	0.219855	345.659	3.74e-77	2.89e-76
LOC102724434	99.1772	3.76244	0.270642	238.418	8.7e-54	4.93e-53
LINC01366	6.23006	3.75982	1.08681	14.5945	0.000133302	0.000215309
ZMIZ1-AS1	2459.42	3.75896	0.0818624	1970.31	0	0
PHLDA2	2527.94	3.75704	0.0822249	1938.74	0	0
SLC9B2	5790.01	3.75643	0.0600923	3522.22	0	0
RPS16P5	6.25669	3.74517	1.04168	16.5466	4.75e-05	7.88e-05
LINC00341	4.19648	3.73819	1.44564	7.46217	0.00630092	0.00888747
ZNF57	1014.91	3.72558	0.0949858	1672.98	0	0
C11orf72	24.6068	3.71458	0.532957	60.2953	8.16e-15	2.05e-14
TMEM191A	181.941	3.71184	0.212559	346.17	2.89e-77	2.24e-76
CRYBB3	24.3954	3.70751	0.539466	57.684	3.08e-14	7.56e-14
COL5A3	6.08151	3.70009	1.04515	15.9461	6.52e-05	0.000107395
B4GALNT3	8.06475	3.69811	0.946573	18.3486	1.84e-05	3.14e-05
CASQ1	62.3651	3.69353	0.346147	134.752	3.74e-31	1.42e-30
FLJ38576	12.1244	3.69268	0.746685	30.7307	2.96e-08	5.79e-08
ARC	2131.82	3.68599	0.0784378	2146.34	0	0
GOLGA8IP	11.97	3.68185	0.758255	29.0258	7.14e-08	1.37e-07
HERC6	2539.59	3.6729	0.0725492	2478.59	0	0
DCHS2	37.9508	3.6714	0.425012	91.9021	9.11e-22	2.79e-21
CES4A	5.94467	3.66687	1.07705	14.141	0.000169604	0.000271722
CHI3L2	6.01148	3.66553	1.07127	14.3494	0.000151824	0.000244204
CXorf57	902.078	3.66186	0.100321	1433.17	1.304805808555e-313	5.63467340366219e-312
C19orf38	7.90595	3.6579	0.931007	18.8942	1.38e-05	2.37e-05
FGF13	7.8585	3.65137	0.915426	19.8807	8.24e-06	1.43e-05
RIMBP3	5.84868	3.65084	1.07082	14.383	0.000149146	0.000240063
IFITM1	29.633	3.64984	0.49565	64.1704	1.14e-15	2.95e-15
CHRFAM7A	56.8815	3.64739	0.363386	116.955	2.94e-27	1.03e-26
SLC20A1	17450.5	3.64336	0.0536762	3892.61	0	0
RILP	721.456	3.63491	0.107786	1253.33	1.57e-274	5.53e-273
LOC101927746	217.502	3.63359	0.186679	436.403	6.57e-97	6.27e-96
PLCXD3	7.67566	3.61891	0.937619	18.1164	2.08e-05	3.53e-05
LAT2	202.178	3.61764	0.186902	444.7	1.03e-98	1e-97
C4orf19	25.0213	3.61396	0.523616	57.282	3.78e-14	9.25e-14
PQLC2L	1916.63	3.60993	0.0766267	2218.03	0	0
JHDM1D-AS1	168.282	3.60976	0.203171	376.792	6.21e-84	5.18e-83
S1PR4	61.4141	3.6078	0.337373	136.174	1.83e-31	6.98e-31
ANGPTL2	6063.46	3.60778	0.0673609	2515.4	0	0
FER1L6	3.81791	3.60767	1.31548	9.20476	0.00241387	0.00353118
LOC101928514	5.68263	3.59614	1.0726	13.8021	0.000203112	0.000323994
MAB21L3	5.61553	3.59338	1.14248	11.3922	0.00073754	0.00112836
ZNF165	402.822	3.59333	0.138381	761.2	1.47e-167	2.69e-166
ATP6V1B1-AS1	24.7275	3.59178	0.531414	53.9836	2.02e-13	4.84e-13
CDKL2	438.802	3.59131	0.129586	884.794	1.98e-194	4.35e-193
TSPAN10	20958.6	3.58847	0.0664637	2426.05	0	0
ANKRD36C	1303.75	3.58129	0.370568	76.9823	1.72e-18	4.87e-18
CALN1	48.6328	3.57481	0.3685	114.107	1.23e-26	4.26e-26
USP51	33.6967	3.56418	0.473093	64.1899	1.13e-15	2.93e-15
PDZD7	2876.11	3.55182	0.0709731	2366.06	0	0
BHLHB9	2042	3.54349	0.0743776	2249.25	0	0
KLC3	1830.9	3.54326	0.0745744	2295.26	0	0
AGT	215.754	3.53755	0.182343	432.187	5.43e-96	5.16e-95
TNFRSF10D	5.58304	3.53737	1.10174	12.195	0.000479182	0.000744352
LOC653513	242.327	3.53608	0.176086	453.295	1.38e-100	1.38e-99
ZDHHC11	45.4743	3.53246	0.375909	106.854	4.79e-25	1.6e-24
SCUBE2	16.3944	3.53221	0.619644	39.796	2.82e-10	6.02e-10
PWWP2B	1430.45	3.53146	0.0812544	1957.8	0	0
EVI2B	18.2479	3.52552	0.609872	39.2334	3.76e-10	7.98e-10
ANKRD20A4	14.6052	3.52184	0.689493	30.2084	3.88e-08	7.55e-08
RAD9A	4725.59	3.51517	0.0616897	2971.92	0	0
OPN5	30.5812	3.51045	0.457875	70.6611	4.24e-17	1.15e-16
CD27	50.4442	3.50074	0.408185	78.5195	7.92e-19	2.26e-18
MYO7B	68.1619	3.50048	0.318842	138.945	4.53e-32	1.75e-31
PPFIBP2	727.066	3.49587	0.114196	964.657	8.64e-212	2.15e-210
PLCG2	1096.05	3.49319	0.105055	1074.89	9.49e-236	2.74e-234
CNTN3	556.745	3.49307	0.116034	1008.57	2.47e-221	6.52e-220
ZNF391	170.877	3.49233	0.202336	341.188	3.52e-76	2.69e-75
COX6B2	7.13631	3.48187	0.967837	15.1616	9.87e-05	0.000160763
PLCD1	3005.38	3.47242	0.0638622	2863.17	0	0
CORO1A	172.72	3.46127	0.196748	358.625	5.61e-80	4.47e-79
SLC25A16	3236.63	3.46115	0.0642573	2765.3	0	0
GSR	13312.7	3.44309	0.0536169	3564.26	0	0
YIPF7	6.77153	3.43935	0.988177	13.9979	0.00018302	0.000292636
MYT1	6.83901	3.43896	0.993613	13.7462	0.000209239	0.000333407
LINC00278	10.3965	3.43281	0.802779	21.0016	4.59e-06	8.08e-06
CCDC108	3.36119	3.43269	1.36062	7.54459	0.00601906	0.0085008
TMEM110-MUSTN1	36.1391	3.42863	0.979672	10.6407	0.00110625	0.00166694
GPR156	139.03	3.42007	0.212518	305.148	2.49e-68	1.72e-67
LINC00342	1476.22	3.41933	0.35369	78.0497	1e-18	2.86e-18
RLN1	6.74993	3.41775	0.940727	15.9243	6.59e-05	0.000108607
HSPA6	38.9694	3.41442	0.399002	86.7088	1.26e-20	3.75e-20
THBD	576.217	3.41189	0.118125	889.577	1.81e-195	3.99e-194
TSNAX-DISC1	44.4963	3.41156	0.482893	49.6596	1.83e-12	4.24e-12
ABHD2	16733	3.40998	0.0809273	1493.04	0	0
LUCAT1	18.5366	3.40887	0.58825	38.9584	4.33e-10	9.17e-10
SHE	14.9963	3.40242	0.647604	32.2737	1.34e-08	2.65e-08
C2CD4D	15.073	3.40007	0.650571	31.7969	1.71e-08	3.38e-08
RGS9BP	90.6065	3.39996	0.261783	198.546	4.34e-45	2.14e-44
OPRL1	16.7117	3.39749	0.608607	36.6328	1.43e-09	2.96e-09
ADCY2	3.33109	3.39606	1.33422	7.80716	0.00520397	0.00739303
HSPBAP1	836.72	3.39347	0.0973866	1295.98	8.44e-284	3.15e-282
SLC43A1	246.169	3.39119	0.165825	472.583	8.78e-105	9.11e-104
ABCA13	86.4334	3.38782	0.2661	191.407	1.57e-43	7.52e-43
KRT81	116.216	3.38632	0.231398	250.766	1.77e-56	1.04e-55
IL17RD	2467.13	3.38266	0.0776528	1774	0	0
HCG25	8.22328	3.37274	0.864701	17.8202	2.43e-05	4.1e-05
KCNN4	2011.93	3.3696	0.0712754	2225.59	0	0
CLN6	7099.77	3.36316	0.0567141	3146.39	0	0
CGB	6.65873	3.36278	0.998688	12.8181	0.000343281	0.000538723
LONRF2	55.6444	3.3616	0.330086	121.904	2.42e-28	8.68e-28
CGB8	1014.59	3.36137	0.101289	1091.67	2.14e-239	6.27e-238
MLC1	6.60128	3.35936	0.954018	14.6648	0.000128421	0.000207694
SH2D6	4.82678	3.35895	1.12795	10.3462	0.00129739	0.00194248
HAGHL	2745.33	3.3543	0.100031	993.459	4.74e-218	1.23e-216
ITPKB	1666.88	3.35005	0.082585	1602.13	0	0
GALR2	26.0011	3.3461	0.4875	54.7534	1.37e-13	3.29e-13
LINC00882	4.902	3.34589	1.14282	9.75561	0.00178776	0.00264441
NOS1	4.84506	3.3453	1.12403	10.3433	0.00129947	0.00194542
TMEM97	8680.86	3.34276	0.0543477	3358.22	0	0
DBP	1748.39	3.3425	0.075392	1963.87	0	0
MCIDAS	312.345	3.33723	0.145944	586.797	1.25e-129	1.64e-128
GM2A	1697.55	3.33587	0.0815527	1629.19	0	0
ITGAM	4.79663	3.3341	1.12745	10.1867	0.0014146	0.00211075
APOBR	23.9273	3.33263	0.504016	50.857	9.93e-13	2.32e-12
CES5AP1	76.5646	3.32528	0.298515	137.62	8.82e-32	3.39e-31
CENPP	384.59	3.32186	0.132773	694.772	4.1e-153	6.71e-152
TUBA8	274.472	3.31607	0.158127	485.452	1.39e-107	1.49e-106
ENPP5	1515.28	3.31233	0.077152	1876.14	0	0
GPR150	4.70988	3.30314	1.11737	10.2197	0.00138951	0.00207638
KIF21B	31.519	3.2938	0.461281	56.5333	5.53e-14	1.35e-13
OLFML2B	193.862	3.29036	0.178276	389.363	1.14e-86	9.85e-86
SLC19A2	4642.49	3.28647	0.0563595	3175.94	0	0
PLK3	4566.17	3.27369	0.054163	3453.31	0	0
PRRX1	1433.88	3.26917	0.0980917	1045.51	2.3e-229	6.38e-228
GRIN2A	767.161	3.26559	0.133251	566.119	3.92e-125	4.97e-124
CFHR1	12.3468	3.25902	0.704367	24.3041	8.23e-07	1.51e-06
PXDNL	24.5784	3.25832	0.490537	50.8844	9.8e-13	2.29e-12
TMEM233	15.2408	3.25677	0.63267	30.13	4.04e-08	7.86e-08
PLD6	717.215	3.25415	0.114301	812.862	8.62e-179	1.69e-177
C10orf35	1242.07	3.25384	0.0925951	1208.26	9.76e-265	3.25e-263
ALOX12B	10.6777	3.25158	0.734356	22.8321	1.77e-06	3.19e-06
BLOC1S3	1247.8	3.25084	0.0807279	1679.96	0	0
RIMS2	349.56	3.23931	0.139025	592.439	7.38e-131	9.84e-130
TMEM251	1722.53	3.23705	0.0784022	1667.84	0	0
SH3PXD2A	160.568	3.23501	0.212683	246.595	1.44e-55	8.36e-55
RAB40C	4212.89	3.23318	0.0579035	2924.32	0	0
RHEBL1	82.66	3.23207	0.273485	157.156	4.73e-36	1.98e-35
TP53INP2	10705.2	3.23206	0.0574092	2778.55	0	0
IFITM10	2144.04	3.23137	0.0738304	1843.64	0	0
ZNF295-AS1	6.00858	3.227	1.00192	11.8003	0.000592201	0.000912475
TBC1D10C	7.59035	3.22546	0.885961	15.1321	0.000100245	0.000163153
FAM21EP	73.2174	3.22101	0.286637	143.233	5.23e-33	2.05e-32
CFAP54	64.013	3.21774	0.309126	121.851	2.49e-28	8.92e-28
TMCC3	1740.05	3.21763	0.075272	1808.36	0	0
CIPC	3343.75	3.21516	0.0602172	2726.49	0	0
URAHP	136.861	3.21288	0.220516	231.694	2.55e-52	1.41e-51
STOM	5789.96	3.20835	0.0547808	3147.37	0	0
FAM49A	4328.47	3.20834	0.0582589	2830.3	0	0
TMEM55B	6818.67	3.20511	0.0671524	2011.9	0	0
ACOT11	56.186	3.20381	0.318965	116.202	4.29e-27	1.5e-26
TNRC6C-AS1	208.327	3.20244	0.180359	341.452	3.08e-76	2.36e-75
RPA4	11.8427	3.20101	0.68694	25.2593	5.01e-07	9.29e-07
ACTR5	1407.48	3.19827	0.0760631	1818.65	0	0
CTSA	48443.2	3.19764	0.0448341	4355.15	0	0
SLC16A7	3073.54	3.19699	0.0966387	970.045	5.83e-213	1.45e-211
HIST3H2BB	16.1353	3.1959	0.598219	32.6983	1.08e-08	2.14e-08
STS	4662.91	3.19475	0.091912	1056.61	8.89e-232	2.51e-230
NRADDP	5.88258	3.18601	0.978645	12.2136	0.000474424	0.000737386
GLA	3431.19	3.17264	0.0624874	2430.58	0	0
FGF22	7.32642	3.16707	0.891373	14.3042	0.000155518	0.000249971
LOC374443	523.99	3.16457	0.116067	789.951	8.26e-174	1.58e-172
PDGFRA	5.72651	3.16428	1.01814	10.8426	0.000991888	0.0015009
RNASE7	4.3761	3.16291	1.15443	8.50956	0.00353286	0.00509631
LOC100134368	57.7702	3.1606	0.313999	115.475	6.19e-27	2.15e-26
LOC102723701	8.63858	3.15719	0.790848	18.5565	1.65e-05	2.82e-05
KCNG3	50.3225	3.15526	0.355117	86.5066	1.39e-20	4.15e-20
SH3TC2	2418.68	3.15048	0.0916307	1071.86	4.31e-235	1.24e-233
MCTP1	4950.39	3.14905	0.0573147	2787.67	0	0
SAMD12-AS1	14.306	3.14645	0.669192	24.1512	8.91e-07	1.63e-06
EXPH5	1152.1	3.14244	0.0825115	1495.08	0	0
C1QTNF9B-AS1	523.935	3.14238	0.112276	845.292	7.68e-186	1.6e-184
PTPRC	8.54097	3.14155	0.84601	15.2101	9.62e-05	0.000156789
TTN	58.0011	3.13983	0.32705	101.423	7.43e-24	2.41e-23
CYP4F3	7.13357	3.13595	0.888119	14.2276	0.000161977	0.000259991
LGALS8-AS1	14.2085	3.1354	0.628339	28.3426	1.02e-07	1.94e-07
HTRA2	5462.54	3.13268	0.062819	2246.89	0	0
CTSK	21890.5	3.13229	0.0509989	3276.66	0	0
PRDM12	36.8336	3.1305	0.397541	69.5407	7.49e-17	2.02e-16
KAZALD1	7.08546	3.12799	0.902837	13.4804	0.000241074	0.000382666
OAS2	5.65741	3.12759	0.994308	11.2548	0.000794163	0.00121156
GATA2	287.942	3.12094	0.144575	515.908	3.29e-114	3.78e-113
ITIH3	7.03631	3.12089	0.898766	13.5935	0.000226973	0.000360884
MREG	696.838	3.11404	0.0994388	1040.54	2.77e-228	7.65e-227
HFM1	19.5642	3.10624	0.529116	39.3637	3.52e-10	7.48e-10
SLC31A2	765.163	3.10391	0.0954492	1116.51	8.51e-245	2.56e-243
FOXRED2	6469.23	3.10382	0.0738328	1559.46	0	0
APBB3	2789.67	3.10365	0.0731032	1678.43	0	0
TMEM116	295.635	3.10283	0.147412	478.621	4.26e-106	4.49e-105
PHF7	330.731	3.10214	0.143476	496.702	4.96e-110	5.46e-109
KCNJ5	9.70686	3.09895	0.749565	19.51	1e-05	1.73e-05
OR1F1	6.95835	3.09446	0.89027	13.7505	0.000208769	0.000332724
LINC01285	11.1109	3.08988	0.700447	22.1655	2.5e-06	4.48e-06
BLVRB	9744.04	3.08858	0.0629056	2122.5	0	0
TRIB2	583.333	3.08571	0.110328	819.763	2.72e-180	5.44e-179
LONRF1	1462.07	3.08434	0.0782072	1551.05	0	0
PATE2	15.0909	3.08406	0.624928	26.9646	2.07e-07	3.9e-07
SPNS1	14888.5	3.08156	0.0525452	3023.17	0	0
SCARB1	22246	3.07995	0.0437958	4342.66	0	0
LRRC8B	1046.98	3.07811	0.106675	794.357	9.1e-175	1.75e-173
LOC101929715	18.9541	3.06582	0.536216	36.9739	1.2e-09	2.49e-09
FSTL4	134.265	3.06013	0.206798	243.139	8.13e-55	4.68e-54
GOLGA8F	6.72388	3.05065	0.907378	12.6722	0.000371125	0.000580788
LUZP2	850.981	3.04993	0.0936401	1093.59	8.17e-240	2.42e-238
LOC153684	97.6295	3.0434	0.241501	176.193	3.29e-40	1.48e-39
ST6GALNAC2	65.7447	3.04205	0.297055	115.614	5.77e-27	2.01e-26
FAM189A2	58.841	3.04033	0.310461	106.442	5.9e-25	1.96e-24
MFSD11	2452.31	3.03419	0.0637109	2214.92	0	0
LOC554223	57.2367	3.02934	0.364487	70.7169	4.12e-17	1.12e-16
SERPINE3	1252.59	3.02756	0.0859382	1225.5	1.75e-268	5.99e-267
ARRB2	3184.11	3.02662	0.0720434	1629.3	0	0
DFNB31	6925.02	3.02597	0.0730429	1518.4	0	0
CLCA3P	26.5867	3.02288	0.449251	51.0397	9.05e-13	2.12e-12
C1orf229	62.1228	3.02283	0.330675	87.8695	6.99e-21	2.1e-20
RGS7	534.991	3.02002	0.112595	755.858	2.14e-166	3.87e-165
CLN3	6047.28	3.01951	0.0534196	2939.75	0	0
SLIT1	7.93651	3.01748	0.820189	15.2714	9.31e-05	0.000151931
DLGAP3	7.87959	3.01487	0.83837	14.4019	0.00014765	0.000237844
PVRL4	23.8306	3.01391	0.492234	41.1053	1.44e-10	3.12e-10
WNT9A	1042.52	3.00854	0.0846722	1295.15	1.28e-283	4.75e-282
HEY2	3.97786	3.00708	1.15296	7.69834	0.00552715	0.00783658
WDR19	2408.2	3.00067	0.0800256	1305.51	7.16e-286	2.71e-284
RTN4R	588.265	2.99908	0.107922	807.039	1.59e-177	3.1e-176
SMIM2-AS1	25.8944	2.99557	0.465142	45.7959	1.31e-11	2.94e-11
MYLPF	6.56691	2.99503	0.93467	11.225	0.000807011	0.00123046
HOMER2	4029.14	2.98807	0.0589125	2410.08	0	0
RRN3P3	843.087	2.98619	0.0902519	1141.46	3.22e-250	1e-248
DCDC2	315.78	2.98546	0.137812	506.571	3.53e-112	3.97e-111
RAB11FIP4	1373.51	2.98475	0.079626	1397.65	6.82e-306	2.82e-304
C1QL3	25.9446	2.98459	0.49536	38.4915	5.5e-10	1.16e-09
VAC14	10704.6	2.98148	0.0462233	3763.84	0	0
CCR10	171.601	2.98075	0.18155	295.934	2.53e-66	1.7e-65
NAGPA	4201.66	2.97828	0.0687609	1711.34	0	0
KCNN3	7.77114	2.97557	0.828943	14.3891	0.000148664	0.000239334
CPA2	37.1267	2.97514	0.379425	68.6199	1.19e-16	3.19e-16
LAMA1	3.89018	2.97126	1.16584	7.26607	0.00702695	0.00986258
ULK4P3	42.2937	2.97082	0.361348	74.6448	5.63e-18	1.57e-17
NR6A1	285.469	2.96917	0.150698	409.447	4.84e-91	4.36e-90
NYAP2	706.287	2.96762	0.113373	675.849	5.34e-149	8.41e-148
CMKLR1	7.6655	2.96584	0.826967	14.4218	0.000146101	0.000235489
AKR7A3	177.167	2.96421	0.176993	308.626	4.35e-69	3.03e-68
NGEF	6.37474	2.96098	0.912197	11.7493	0.000608668	0.000936777
NECAB2	5.07613	2.95981	1.02817	9.20674	0.00241126	0.00352768
ST3GAL1	4659.35	2.95965	0.063586	1983.53	0	0
RAPGEF3	157.156	2.95512	0.195322	245.828	2.11e-55	1.23e-54
SLC35F6	4395.99	2.95288	0.0563287	2574.91	0	0
GDNF-AS1	25.2408	2.95244	0.459513	45.9146	1.24e-11	2.78e-11
ILDR2	6.33408	2.94765	0.921078	11.328	0.000763453	0.00116657
KIF21A	5746.35	2.94685	0.0577669	2380.57	0	0
GADD45G	55.2777	2.94222	0.309206	100.699	1.07e-23	3.46e-23
LGALSL	2334.71	2.94185	0.0678326	1811.16	0	0
GOLGA8H	172.978	2.93794	0.182841	279.339	1.05e-62	6.74e-62
PIM1	2002.09	2.93185	0.070502	1681.22	0	0
LSS	55890.1	2.93043	0.0470705	3377.99	0	0
HIST2H2BA	44.8488	2.92946	0.348355	77.7284	1.18e-18	3.36e-18
ATP8A1	57.429	2.92676	0.304051	102.612	4.08e-24	1.33e-23
PI15	11.2427	2.92486	0.686449	20.0835	7.41e-06	1.29e-05
LINC01134	53.5948	2.92408	0.311408	98.2602	3.67e-23	1.17e-22
NEURL2	599.545	2.92319	0.105633	797.021	2.4e-175	4.61e-174
SLC37A2	1020.46	2.92043	0.0858595	1175.03	1.63e-257	5.27e-256
AS3MT	2473.53	2.9201	0.0628619	2101.81	0	0
ZNF441	587.24	2.91712	0.11544	643.505	5.78e-142	8.49e-141
2025-12-01	22.1604	2.91197	0.524981	32.6407	1.11e-08	2.2e-08
CMTM8	841.769	2.90954	0.0938196	978.55	8.26e-215	2.09e-213
LINC00880	6.20821	2.90938	0.923071	10.9611	0.000930465	0.00141178
C5orf66	9.79839	2.90248	0.733287	17.3084	3.18e-05	5.33e-05
DDI2	2295.46	2.90193	0.219435	152.903	4.02e-35	1.65e-34
TANGO2	4988.87	2.89728	0.0550257	2581.23	0	0
LRRN4CL	738.12	2.89602	0.106367	738.112	1.54e-162	2.71e-161
ATP6V0E2-AS1	329.298	2.8944	0.13537	485.489	1.37e-107	1.46e-106
ARPP21	9.7688	2.88995	0.732786	17.1404	3.47e-05	5.81e-05
SLC29A1	14643.8	2.88689	0.0551281	2433.71	0	0
RDH12	8.65086	2.88473	0.821606	13.1966	0.000280457	0.000443139
CFL1P1	12.3246	2.8817	0.757262	14.8059	0.000119162	0.000193086
TJP3	7.33362	2.87813	0.868225	11.9256	0.000553676	0.000855638
FAM21A	13262.6	2.8753	0.0518036	2752.18	0	0
LINC01465	54.5395	2.87467	0.316406	89.7248	2.74e-21	8.3e-21
MIPEPP3	110.793	2.87428	0.225011	176.086	3.47e-40	1.56e-39
ASIP	20.4453	2.87408	0.539444	30.1994	3.9e-08	7.59e-08
EAF2	34.8912	2.87349	0.417282	50.1976	1.39e-12	3.24e-12
FRK	73.6382	2.87193	0.26559	128.952	6.95e-30	2.56e-29
KIAA0319	511.686	2.87185	0.108227	746.756	2.04e-164	3.64e-163
ZSCAN5A	286.294	2.87026	0.149132	387.195	3.38e-86	2.9e-85
RNF152	36.1104	2.86988	0.378584	63.4278	1.66e-15	4.28e-15
APOL2	7349	2.86977	0.0496759	3070.04	0	0
AKAP3	21.691	2.86566	0.491291	37.3604	9.82e-10	2.05e-09
FRRS1	261.364	2.86564	0.152709	371.534	8.67e-83	7.13e-82
NR2C2AP	1590.5	2.86555	0.0751317	1430.23	5.66162681909535e-313	2.42551282297443e-311
IPO13	5936.99	2.85972	0.0572647	2285.22	0	0
CLEC2D	489.22	2.85517	0.111705	688.305	1.04e-151	1.69e-150
POLR3G	1890.02	2.85496	0.0784243	1262.94	1.28e-276	4.55e-275
TAF4B	642.252	2.85168	0.103186	784.955	1.01e-172	1.9e-171
MAPKAPK3	16644.5	2.84453	0.0489689	3010.31	0	0
CNKSR2	4021.51	2.84347	0.0652503	1754.26	0	0
SMCO4	1032.48	2.84039	0.0931374	913.757	1e-200	2.31e-199
PIFO	100.792	2.83935	0.230084	165.651	6.59e-38	2.86e-37
TMC6	1491.91	2.83744	0.0735427	1484.48	0	0
NR2F1-AS1	1837.97	2.83297	0.0761322	1331.4	1.69e-291	6.63e-290
CDX1	10.5057	2.82925	0.712109	17.1616	3.43e-05	5.74e-05
PLCE1-AS1	295.85	2.82911	0.153676	346.135	2.94e-77	2.28e-76
XDH	403.075	2.82876	0.1239	545.521	1.19e-120	1.45e-119
TSSK2	5.90577	2.82144	0.960945	9.31305	0.00227527	0.00333597
KCP	4205.81	2.82137	0.0760801	1248.38	1.86e-273	6.52e-272
LPPR4	126.409	2.82041	0.216468	179.208	7.22e-41	3.3e-40
CPT1A	7502.17	2.82	0.0523807	2651.65	0	0
SLCO4A1	889.699	2.81391	0.087446	1061.28	8.62e-233	2.45e-231
NXT1	1556.35	2.81071	0.0839107	1075.11	8.48e-236	2.45e-234
CYB5R1	5661.42	2.8087	0.0516998	2751.2	0	0
UAP1L1	3324.56	2.80656	0.0650607	1743.8	0	0
CILP2	24.1915	2.80375	0.461792	40.2222	2.27e-10	4.86e-10
RSC1A1	1661.01	2.80213	0.0868656	984.247	4.77e-216	1.21e-214
C9orf72	1809.19	2.80175	0.0679997	1680.18	0	0
FAM47C	4.64564	2.80171	1.04414	7.90321	0.00493472	0.00702839
BHLHE41	6295.43	2.80142	0.0520272	2681.92	0	0
MED12L	269.573	2.79471	0.146925	382.198	4.13e-85	3.5e-84
IGSF5	5.69471	2.79388	0.927212	10.0328	0.00153777	0.00228754
C4orf46	1584.67	2.79367	0.0767692	1291.2	9.25e-283	3.4e-281
ODF3L1	12.7444	2.79287	0.650401	19.8368	8.43e-06	1.46e-05
TMEM38B	1653.84	2.7926	0.0721639	1475.41	8.39911597930119e-323	3.77960219068554e-321
RSAD2	5.7608	2.79189	0.944067	9.51743	0.00203529	0.0029985
C9orf139	37.7131	2.78768	0.374606	59.8038	1.05e-14	2.62e-14
LOC729603	757.659	2.78637	0.115994	556.694	4.4e-123	5.46e-122
EPS15L1	5493.75	2.78582	0.0607994	1924.4	0	0
SORD	3600.86	2.78322	0.0570613	2264.1	0	0
GALNT14	11.4261	2.78021	0.662722	19.2889	1.12e-05	1.94e-05
MBLAC1	547.493	2.76978	0.112281	619.554	9.35e-137	1.32e-135
TTYH2	613.028	2.76581	0.103227	738.027	1.61e-162	2.82e-161
PLA2G16	8720.32	2.76452	0.0645466	1648.3	0	0
SLC36A1	2826.32	2.76313	0.0708047	1427.03	2.80597886159742e-312	1.19579004433444e-310
PAG1	796.264	2.76197	0.107468	644.496	3.52e-142	5.19e-141
TRG-AS1	7.78852	2.75449	0.841176	11.432	0.000721915	0.00110571
SLC23A2	4981.04	2.75353	0.0993456	686.136	3.09e-151	4.95e-150
ZNF382	976.735	2.74958	0.0939181	842.73	2.77e-185	5.74e-184
NUDT9P1	59.5875	2.74911	0.322596	75.216	4.22e-18	1.18e-17
SURF2	1777.66	2.74899	0.0865086	950.957	8.22e-209	2e-207
STAG3	41.2743	2.74406	0.349632	66.9229	2.82e-16	7.45e-16
DNAJA4	258.235	2.73669	0.156902	313.469	3.83e-70	2.71e-69
ITGAX	21.3034	2.73624	0.501856	31.7425	1.76e-08	3.47e-08
DCAF4L1	34.5248	2.7359	0.378587	56.9764	4.41e-14	1.08e-13
SUSD2	11.1226	2.73347	0.692868	16.6334	4.53e-05	7.53e-05
PARTICL	141.872	2.73304	0.191087	220.347	7.6e-50	4.07e-49
C12orf49	12045.4	2.73083	0.0453742	3299.26	0	0
PLIN1	5.47179	2.73028	0.956087	8.85672	0.00292012	0.00424378
MASP1	178.327	2.7296	0.175243	257.7	5.44e-58	3.28e-57
TMEM191C	63.8736	2.72899	0.300029	86.9533	1.11e-20	3.33e-20
RHBDL1	444.307	2.72778	0.113841	603.003	3.72e-133	5.06e-132
RRAGC	7622.07	2.72665	0.0540717	2326.47	0	0
SLC12A7	1675.42	2.72553	0.070244	1487.04	0	0
BEND3	877.581	2.72519	0.0862614	1022.27	2.59e-224	6.96e-223
COL26A1	8.84429	2.7245	0.753097	14.1765	0.000166434	0.000266854
LOC101928034	6.53855	2.7241	0.878906	10.3996	0.00126045	0.00188893
SLC25A33	1600.08	2.72399	0.0840842	1001.87	7.05e-220	1.85e-218
HNF4G	209.161	2.7235	0.158491	316.447	8.61e-71	6.14e-70
ABCB9	1302.93	2.72243	0.074949	1325.7	2.94e-290	1.14e-288
LTF	9.85223	2.71892	0.72972	14.8706	0.000115142	0.000186798
ZNF844	133.082	2.71881	0.193173	215.162	1.03e-48	5.38e-48
NPTN-IT1	331.74	2.71841	0.145487	352.857	1.01e-78	7.94e-78
CKMT2	904.36	2.71833	0.0870602	989.712	3.09e-217	7.94e-216
ACSL1	7755.97	2.71644	0.0552575	2206.46	0	0
CHN2	61.461	2.71643	0.292807	92.0225	8.57e-22	2.63e-21
MATN1	13.1134	2.71268	0.608685	21.694	3.2e-06	5.68e-06
XYLB	1076.89	2.71237	0.104969	634.442	5.41e-140	7.79e-139
CSDC2	4163.2	2.71021	0.0549188	2304.03	0	0
ESRP2	22.941	2.70961	0.495348	31.5146	1.98e-08	3.9e-08
SLF2	4035.66	2.70828	0.0628413	1728.94	0	0
KCNIP3	7.63084	2.70622	0.829409	11.3655	0.000748221	0.00114406
ABCB5	3113.7	2.70294	0.0824913	985.133	3.06e-216	7.82e-215
PTPDC1	1022.07	2.70085	0.0944	798.286	1.27e-175	2.46e-174
DHDDS	5241.75	2.70039	0.0526451	2463.74	0	0
ANGEL1	2043.09	2.69546	0.0782327	1123.52	2.55e-246	7.69e-245
ADAMTS20	8.65984	2.69451	0.741998	14.412	0.000146863	0.000236646
IKBKE	1585.74	2.68965	0.0691933	1507.17	0	0
LINC00957	19.4819	2.68815	0.522565	28.1228	1.14e-07	2.17e-07
RAB40AL	14.0132	2.68786	0.580164	23.523	1.23e-06	2.25e-06
GRN	71434.4	2.68724	0.0407332	3865.35	0	0
SPNS3	534.067	2.68576	0.105515	672.814	2.44e-148	3.82e-147
NECAB1	5.40918	2.6857	0.960159	8.43166	0.00368744	0.00530842
LOC101928370	8.62086	2.68236	0.746172	14.0864	0.000174604	0.000279484
ANK2	3752.72	2.68074	0.0836985	934.57	3e-205	7.14e-204
PPM1L	214.077	2.6787	0.167267	265.65	1.01e-59	6.19e-59
RNF157	261.905	2.67737	0.148463	339.291	9.11e-76	6.9e-75
BCL2	311.442	2.67644	0.131872	435.559	1e-96	9.56e-96
GOLGA8K	104.258	2.6748	0.247722	119.223	9.36e-28	3.31e-27
LOC100287036	39.5763	2.67094	0.367271	56.0236	7.16e-14	1.74e-13
MYO18A	10355	2.67023	0.0551001	2129.46	0	0
SOD2	12880.8	2.66947	0.058352	1883.31	0	0
OAF	8571.3	2.66838	0.0494696	2674.99	0	0
ATP6V1C1	12871.3	2.66687	0.045789	3090.31	0	0
SLC5A2	6.3816	2.66682	0.880989	9.88527	0.00166607	0.00247004
TOR3A	1700.16	2.66644	0.0760879	1187.16	3.77e-260	1.24e-258
PALM2	65.9174	2.65893	0.28242	94.0898	3.02e-22	9.4e-22
BMPR1B	137.67	2.65857	0.194211	199.564	2.6e-45	1.29e-44
S100A3	554.99	2.65688	0.105941	645.737	1.89e-142	2.79e-141
HDHD3	2040.11	2.65631	0.0819968	987.366	1e-216	2.56e-215
PALM2-AKAP2	282.838	2.65486	0.362177	48.5528	3.22e-12	7.39e-12
RAB38	2456.23	2.65363	0.0647092	1618.35	0	0
CPVL	1610.52	2.65356	0.0755545	1200.14	5.69e-263	1.88e-261
ZSCAN22	599.456	2.65188	0.105434	641.813	1.35e-141	1.98e-140
DNAH7	42.0761	2.64995	0.342045	64.6653	8.88e-16	2.31e-15
NAGK	8405.23	2.64848	0.0691678	1323.47	8.98e-290	3.47e-288
LOC728743	336.781	2.64755	0.126453	462.374	1.46e-102	1.49e-101
LINC01317	7.36962	2.64732	0.79927	11.9282	0.000552896	0.000854515
ESRP1	13.7855	2.6464	0.596264	21.2139	4.11e-06	7.25e-06
TACC2	1813.36	2.64508	0.0653396	1626.64	0	0
TTC39A	306.431	2.6397	0.143242	347.503	1.48e-77	1.15e-76
HIST2H3D	10.5186	2.63239	0.670646	16.7099	4.36e-05	7.24e-05
GPX3	5277.12	2.62768	0.0719443	1217.25	1.09e-266	3.66e-265
CCDC24	966.071	2.62554	0.0877783	891.904	5.65e-196	1.25e-194
GH2	688.077	2.6244	0.147619	295.914	2.56e-66	1.71e-65
PNP	6179.5	2.62392	0.0583811	1860.28	0	0
RGS2	89.2341	2.62305	0.239282	127.827	1.22e-29	4.5e-29
FN3K	1137.72	2.61988	0.0931202	764.539	2.77e-168	5.09e-167
EIF4EBP3	1435.79	2.61861	0.084886	915.15	4.99e-201	1.16e-199
DEF6	8.38444	2.61752	0.763958	12.5953	0.000386726	0.000604443
LOC103171574	9.4234	2.61436	0.785656	11.4512	0.000714495	0.00109486
NAP1L5	1630.55	2.61436	0.0782456	1076.86	3.53e-236	1.02e-234
CRYAB	200676	2.61274	0.0530151	2158.07	0	0
CTSL	9043.26	2.61216	0.0645667	1482.68	0	0
GPAT3	133.036	2.612	0.191487	199.617	2.53e-45	1.26e-44
OGDHL	132.782	2.61002	0.195999	188.359	7.25e-43	3.43e-42
LAMC2	431.974	2.60985	0.124786	441.794	4.41e-98	4.27e-97
MYOM3	24.7625	2.60974	0.451411	35.5562	2.48e-09	5.08e-09
KIAA1671	11647.5	2.60937	0.0822099	902.869	2.33e-198	5.33e-197
RSG1	265.198	2.60812	0.141944	355.05	3.37e-79	2.66e-78
FRMPD2	9.24144	2.60791	0.715191	14.3704	0.000150143	0.00024162
TPPP	2305.34	2.60697	0.0829894	921.043	2.61e-202	6.13e-201
TRIML2	9.18325	2.6056	0.717129	14.2721	0.000158192	0.000254118
GPR3	47.4157	2.60376	0.320588	70.7072	4.14e-17	1.13e-16
TJP2	1526.93	2.602	0.0758369	1149.43	5.96e-252	1.88e-250
SLAMF9	5.08052	2.60142	0.990812	7.34444	0.00672706	0.00946052
IP6K3	28.829	2.59797	0.419211	40.787	1.7e-10	3.66e-10
ATP6V1D	14508.7	2.59509	0.0574379	1842.86	0	0
WDSUB1	1026.11	2.594	0.0788243	1101.86	1.3e-241	3.87e-240
VPS18	5318.36	2.59191	0.0539833	2155.53	0	0
TBX6	21.31	2.58591	0.46317	33.8257	6.03e-09	1.21e-08
ZNF823	479.189	2.58023	0.110491	562.067	2.99e-124	3.75e-123
SPSB1	5196.11	2.57965	0.051047	2407.31	0	0
LOC100190986	2860.61	2.57843	0.108651	512.265	2.04e-113	2.33e-112
OSTF1	1772.9	2.57643	0.0825498	925.396	2.96e-203	6.97e-202
KIF6	984.307	2.57581	0.0879034	851.422	3.57e-187	7.49e-186
IL17D	63.2619	2.57224	0.276615	92.4433	6.93e-22	2.13e-21
IFI16	1956.92	2.57177	0.0665437	1459.8	2.12794073663825e-319	9.49307613232288e-318
GAD1	1631.07	2.56819	0.0685731	1389.24	4.58e-304	1.87e-302
DDIT3	3613.62	2.56784	0.0651366	1455.03	2.30946045492032e-318	1.0218415883245e-316
LOC100128076	312.877	2.56454	0.142752	327.624	3.16e-73	2.33e-72
EME2	530.746	2.56434	0.130997	372.524	5.28e-83	4.36e-82
MGC2889	20.0938	2.55781	0.535312	23.5143	1.24e-06	2.25e-06
EVI2A	8.91781	2.55735	0.748385	12.3793	0.000434126	0.000676505
GET4	7418.85	2.55572	0.070956	1179.33	1.89e-258	6.17e-257
ADAMTS16	13.0268	2.55504	0.608111	18.8221	1.43e-05	2.46e-05
LINC00475	10.0987	2.55214	0.739675	12.3345	0.000444667	0.000692531
ATP6V1H	8940.8	2.54559	0.0542661	2018.44	0	0
SYTL2	6002.08	2.54471	0.0543732	2037.71	0	0
MTFR2	580.196	2.54442	0.0986938	686.973	2.04e-151	3.26e-150
SH3BP1	171.937	2.54298	0.17538	219.904	9.49e-50	5.07e-49
SOCS1	45.6149	2.54287	0.32807	63.7425	1.42e-15	3.66e-15
LIG4	3974.88	2.54257	0.0584238	1786.31	0	0
FAM21C	6618.06	2.54126	0.0607782	1607.45	0	0
NAPA	13539.8	2.5378	0.0483352	2517.48	0	0
LINC01599	13.013	2.53706	0.752525	11.2713	0.000787149	0.00120142
NTRK1	6.8717	2.53689	0.89061	8.4326	0.00368553	0.00530615
DIRC2	2444.98	2.53374	0.0637579	1522.83	0	0
SIPA1L2	777.871	2.53222	0.109328	520.327	3.59e-115	4.17e-114
HIST1H2AD	8.72521	2.5313	0.803293	10.2795	0.00134519	0.002012
GCKR	6.83359	2.52428	0.819818	10.184	0.00141663	0.00211359
EPHX4	1099.03	2.52407	0.0826809	923.907	6.23e-203	1.46e-201
MCOLN3	624.517	2.52235	0.107384	549.525	1.6e-121	1.96e-120
FNIP2	3308.46	2.51942	0.0937603	661.328	7.68e-146	1.18e-144
CEP162	796.886	2.5169	0.0901201	787.757	2.48e-173	4.69e-172
LOC100507506	46.6334	2.5159	0.341584	56.3075	6.2e-14	1.51e-13
GK	630.586	2.51309	0.0984422	663.415	2.7e-146	4.16e-145
SLK	7786.22	2.5121	0.0515979	2194.2	0	0
MAST2	7624.57	2.51025	0.0650241	1362.48	2.99e-298	1.19e-296
DNAJC12	5.80735	2.50931	0.925862	7.74871	0.0053751	0.00762945
CNBD2	5.80784	2.50809	0.895394	8.38955	0.00377384	0.00542749
OMP	18.4836	2.50704	0.508896	25.7821	3.82e-07	7.12e-07
HLA-F-AS1	202.209	2.50654	0.16571	236.384	2.42e-53	1.36e-52
MFSD5	4341.94	2.50583	0.0522426	2189.78	0	0
RPIA	1902.1	2.50444	0.0921216	691.577	2.03e-152	3.29e-151
PDP2	3648.07	2.50128	0.0539135	2064.75	0	0
DRGX	106.14	2.49975	0.22019	134.845	3.57e-31	1.36e-30
MRGPRF	22.1082	2.4992	0.469758	29.9286	4.48e-08	8.69e-08
MTUS1	48.1387	2.49769	0.326547	61.2335	5.07e-15	1.28e-14
SRPX	1782.58	2.49664	0.0679721	1322.83	1.24e-289	4.78e-288
DUSP9	24.9787	2.49651	0.434362	35.1352	3.08e-09	6.28e-09
EEF2K	5123.28	2.49614	0.0606149	1576.57	0	0
FRMD8	2858.35	2.4941	0.0624969	1522.08	0	0
PLEKHM1P	1892.1	2.49178	0.123237	375.089	1.46e-83	1.21e-82
PLEKHG4	13186.8	2.49128	0.0527109	2039.03	0	0
GCLC	3759.63	2.49111	0.0608998	1577.5	0	0
LINC00628	14.3427	2.48858	0.580076	19.4707	1.02e-05	1.76e-05
GDPGP1	265.143	2.48805	0.150156	280.005	7.49e-63	4.84e-62
SAPCD1-AS1	7.63728	2.48731	0.798183	10.2672	0.00135414	0.00202483
SLC25A25	3311.43	2.48621	0.0596367	1655.04	0	0
GID4	2775.12	2.48601	0.0587374	1732.1	0	0
CNTNAP1	6678.17	2.48584	0.0609467	1532.97	0	0
ACVR2B-AS1	163.972	2.48353	0.181814	193.184	6.42e-44	3.11e-43
C3orf18	2548.22	2.48334	0.0637931	1456.14	1.32874014792545e-318	5.89523772834846e-317
COLEC12	445.421	2.47917	0.111178	513.169	1.3e-113	1.48e-112
CHUK	4434.92	2.47895	0.0568764	1788.7	0	0
CATSPERG	26.5201	2.47755	0.422114	36.5533	1.49e-09	3.08e-09
GCHFR	340.48	2.4755	0.128406	382.28	3.97e-85	3.36e-84
DNASE1L1	10960.9	2.47435	0.0548563	1862.84	0	0
SPATC1L	1202.59	2.47396	0.101965	558.715	1.6e-123	1.99e-122
TIAF1	250.969	2.47348	0.191513	161.884	4.39e-37	1.87e-36
DVL2	6078.01	2.46979	0.0588342	1633.36	0	0
HSD17B14	2657.23	2.4661	0.0672244	1280.39	2.06e-280	7.48e-279
ECM1	9415.6	2.46561	0.0575991	1680.57	0	0
RASGRP3	3440.38	2.46502	0.0547621	1947.72	0	0
ZNF529	2151.12	2.46047	0.0654902	1368.81	1.26e-299	5.06e-298
KDM8	548.609	2.45921	0.1032	579.821	4.1e-128	5.34e-127
GALNT6	52.0377	2.45871	0.317673	62.1432	3.19e-15	8.12e-15
NOCT	1745.76	2.4545	0.0726945	1105.39	2.22e-242	6.63e-241
GLYATL1	46.9579	2.45417	0.335369	55.5182	9.26e-14	2.24e-13
NSMCE2	1940.3	2.45178	0.0742042	1046.92	1.14e-229	3.18e-228
DONSON	2766.1	2.45146	0.065601	1329.77	3.83e-291	1.5e-289
SNORA48	5.64037	2.45023	0.89977	7.89586	0.0049548	0.00705265
HIST2H2BF	44.331	2.44904	0.339573	54.1722	1.84e-13	4.4e-13
TMEM51	801.392	2.4471	0.0950498	658.061	3.94e-145	5.99e-144
DYNC2H1	7202.27	2.44164	0.102202	517.704	1.34e-114	1.55e-113
RFESD	94.8773	2.43978	0.221208	128.934	7.01e-30	2.59e-29
GNPDA1	13266	2.4396	0.046319	2553.31	0	0
LOC100128531	12.1327	2.4383	0.608501	17.1212	3.51e-05	5.86e-05
IGF2R	57397.8	2.43724	0.0828809	779.278	1.73e-171	3.23e-170
CDKN1C	113.315	2.43219	0.202151	153.338	3.23e-35	1.33e-34
CPNE5	30.6204	2.42835	0.389181	41.2221	1.36e-10	2.94e-10
SLC6A17	2270.55	2.41984	0.0908984	660.786	1.01e-145	1.54e-144
CPNE7	7547.63	2.41908	0.0638853	1318.88	8.9e-289	3.42e-287
DSCC1	385.068	2.41828	0.121007	408.746	6.87e-91	6.18e-90
SMPDL3A	416.855	2.41499	0.117894	427.569	5.5e-95	5.18e-94
SLC25A34	488.631	2.41462	0.117684	420.611	1.8e-93	1.66e-92
IRX5	72.3025	2.41316	0.250654	98.3322	3.54e-23	1.13e-22
ANXA9	142.988	2.41213	0.180482	188.58	6.49e-43	3.07e-42
SGSH	2317.05	2.40804	0.0655262	1302.01	4.14e-285	1.56e-283
RELT	4233	2.40744	0.0536579	1915.19	0	0
COPRS	4907.23	2.40386	0.0779452	876.255	1.43e-192	3.08e-191
PRICKLE3	1283.99	2.40377	0.0779111	936.37	1.22e-205	2.91e-204
S100A13	4019.08	2.40031	0.0950794	585.013	3.05e-129	3.99e-128
NEU1	11443.7	2.39947	0.0548445	1758.69	0	0
BCAS4	3076.33	2.39848	0.0578212	1655.02	0	0
SNX16	1107.96	2.39798	0.0914231	666.819	4.91e-147	7.62e-146
ADAMTSL4	14821.1	2.39748	0.0533198	1851.55	0	0
AVPI1	8340.66	2.39685	0.0515374	2008.08	0	0
AKAP1	3531.03	2.39674	0.074548	963.291	1.71e-211	4.24e-210
RORA	903.748	2.39615	0.0879265	738.506	1.27e-162	2.23e-161
C9orf40	691.327	2.39413	0.111961	445.673	6.31e-99	6.16e-98
SYT8	14.4959	2.392	0.551146	20.0619	7.5e-06	1.3e-05
CRY1	6092.14	2.39197	0.0502699	2129.99	0	0
CHST10	1136.36	2.39116	0.0778976	938.353	4.51e-206	1.08e-204
CEP83	920.993	2.39068	0.0831861	829.933	1.68e-182	3.41e-181
MYBPHL	17.1154	2.39024	0.52178	22.1019	2.59e-06	4.63e-06
EML6	106.073	2.39002	0.219236	123.178	1.28e-28	4.59e-28
MICU1	7096.5	2.38749	0.0509615	2050.68	0	0
GLMP	10159.8	2.38652	0.0515274	1982.32	0	0
ATP6V1B2	22441.1	2.38643	0.04458	2623.95	0	0
BOLA3-AS1	811.301	2.38568	0.0990856	569.033	9.11e-126	1.17e-124
C4orf29	625.858	2.38545	0.0974713	606.93	5.2e-134	7.15e-133
ABCC5	6776.02	2.38257	0.0561864	1672.19	0	0
KLF2	1376.88	2.38064	0.0885654	692.97	1.01e-152	1.65e-151
CARNMT1	1693.22	2.38036	0.0725652	1045.71	2.09e-229	5.8e-228
ICA1L	539.574	2.3802	0.106176	507.561	2.15e-112	2.43e-111
KIAA1211	395.074	2.37945	0.114782	443.638	1.75e-98	1.7e-97
MAX	6788.87	2.3792	0.0543197	1788.01	0	0
ANO5	752.082	2.37625	0.0931041	652.439	6.59e-144	9.89e-143
RRN3P2	9.9026	2.37536	0.67796	12.9503	0.000319868	0.000503396
FAM131A	1414.42	2.37278	0.0698632	1147.83	1.33e-251	4.17e-250
SLC30A4	330.36	2.37187	0.154197	232.355	1.83e-52	1.02e-51
ZC2HC1C	232.585	2.37061	0.145034	278.401	1.68e-62	1.08e-61
VASN	13792.6	2.37057	0.0562454	1628.62	0	0
TMC7	473.247	2.37052	0.112151	452.335	2.24e-100	2.22e-99
ENAM	7.99696	2.36914	0.769428	9.93716	0.00161976	0.00240513
VAT1	36368.1	2.36224	0.0431409	2736.93	0	0
CDCA2	2429.12	2.36222	0.0603481	1490.12	0	0
ZNRF3-AS1	31.997	2.35964	0.374885	41.8602	9.8e-11	2.13e-10
SLAMF7	7983.03	2.35717	0.0505534	2027.11	0	0
IFT27	729.081	2.35673	0.0979022	575.754	3.14e-127	4.08e-126
MCCC1	2781.56	2.35669	0.0598748	1493.58	0	0
GRID1	176.568	2.35536	0.16838	202.849	4.99e-46	2.5e-45
CSNK2A3	146.53	2.35529	0.180127	178.685	9.39e-41	4.28e-40
ZFYVE26	5800.4	2.35344	0.0731748	954.666	1.28e-209	3.17e-208
PFKFB2	6028.96	2.35335	0.0561061	1644.38	0	0
LOC729732	21.135	2.35281	0.463294	27.1977	1.84e-07	3.47e-07
RARG	3758.93	2.35189	0.0608162	1415.09	0	4.65e-308
CEBPD	215.683	2.35008	0.160526	218.681	1.75e-49	9.32e-49
TMEM33	6533.05	2.34874	0.0499253	2080.34	0	0
GGA2	22678.1	2.34687	0.0581846	1485.07	0	0
RAB9B	454.06	2.346	0.111959	446.527	4.11e-99	4.03e-98
SH3BGRL2	1213.17	2.34589	0.0767003	926.793	1.47e-203	3.47e-202
VPS11	7117.88	2.34569	0.061059	1367.18	2.85e-299	1.14e-297
SMG1P3	3485.26	2.34494	0.237085	88.8972	4.16e-21	1.26e-20
NPY1R	377.977	2.34457	0.121369	380.577	9.32e-85	7.86e-84
CMSS1	1591.19	2.34407	0.0815552	793.442	1.44e-174	2.76e-173
MTMR8	210.912	2.34382	0.15811	225.874	4.73e-51	2.58e-50
THEGL	42.3941	2.34271	0.329114	53.1912	3.03e-13	7.2e-13
THAP7	1794.59	2.34263	0.0805256	808.258	8.64e-178	1.69e-176
PDE6B	660.361	2.3418	0.0989126	561.099	4.85e-124	6.06e-123
HIST1H3D	36.8762	2.33941	0.374819	40.1056	2.41e-10	5.15e-10
FBXO31	4053.73	2.33839	0.0560921	1651.93	0	0
FBXO25	1960.82	2.33809	0.0648787	1269.89	3.94e-278	1.42e-276
LOC100335030	10.5117	2.33748	0.657712	13.2938	0.000266289	0.000421615
RASA4CP	28.0643	2.33735	0.425059	31.248	2.27e-08	4.46e-08
AMDHD2	3784.78	2.3359	0.0623858	1323.76	7.77e-290	3.01e-288
DEXI	3650.67	2.33507	0.0687627	1082.26	2.37e-237	6.91e-236
TNFRSF14	5081.47	2.33483	0.0756968	880.141	2.04e-193	4.44e-192
PITRM1	9569.46	2.33315	0.0564831	1577.1	0	0
LOC101928441	118.32	2.333	0.196978	147.196	7.11e-34	2.84e-33
MAK	18.4151	2.33158	0.488753	24.0502	9.39e-07	1.72e-06
ALAS1	4002.24	2.3299	0.0525739	1881.33	0	0
CHI3L1	168.342	2.32975	0.166921	203.63	3.37e-46	1.7e-45
C8G	10.4093	2.32938	0.706945	11.1799	0.000826872	0.00125979
LOC401052	94.4673	2.32879	0.219089	118.748	1.19e-27	4.19e-27
GNAO1	31.637	2.32678	0.403179	34.2596	4.82e-09	9.75e-09
ZNF799	203.752	2.32651	0.164475	203.996	2.8e-46	1.41e-45
SLC7A5P2	318.604	2.32628	0.146035	252.486	7.46e-57	4.41e-56
SLC22A4	358.646	2.32609	0.122218	370.877	1.21e-82	9.89e-82
CAPN3	16.5671	2.32557	0.510899	21.9566	2.79e-06	4.98e-06
WDR17	650.041	2.32491	0.101427	523.594	6.99e-116	8.16e-115
NTRK3	12.1776	2.32389	0.618605	14.7453	0.000123051	0.000199309
LOC400706	45.9163	2.32346	0.315812	56.782	4.87e-14	1.19e-13
MAN1C1	13.921	2.32285	0.562036	18.0478	2.15e-05	3.66e-05
MTHFR	3568.16	2.32267	0.0679161	1099.9	3.47e-241	1.03e-239
GOLT1A	160.698	2.32257	0.175753	180.773	3.29e-41	1.51e-40
AHNAK2	45354.8	2.32036	0.168485	172.25	2.39e-39	1.06e-38
SBNO2	6015.27	2.3192	0.0575707	1516.61	0	0
GZF1	2784.25	2.3176	0.0572275	1591.09	0	0
MFSD1	8845.67	2.31449	0.0479877	2173.09	0	0
C9orf89	2516.93	2.3141	0.0724315	969.125	9.23e-213	2.3e-211
PTK6	7.73259	2.31239	0.766895	9.53572	0.00201511	0.00296957
STARD8	1516.82	2.31239	0.083973	727.894	2.57e-160	4.46e-159
LAPTM4B	25650.8	2.31153	0.0570726	1500.1	0	0
LGALS3	3505.39	2.31037	0.0650219	1192.76	2.29e-261	7.54e-260
PPIF	15533.2	2.31036	0.0552387	1608.14	0	0
CNTROB	5589.81	2.30952	0.0516989	1884.63	0	0
ALMS1-IT1	56.8701	2.30948	0.285151	68.6182	1.19e-16	3.19e-16
NCF2	68.1155	2.30682	0.254893	86.2329	1.6e-20	4.76e-20
RALGAPA2	3256.56	2.30532	0.104943	445.438	7.09e-99	6.92e-98
WDTC1	8156.62	2.30458	0.0526948	1782.28	0	0
LOC728323	285.733	2.30441	0.145278	253.342	4.85e-57	2.88e-56
CHD7	2793.52	2.30263	0.0910145	596.106	1.18e-131	1.58e-130
LOC100126784	2918.48	2.29629	0.0611724	1351.39	7.69e-296	3.05e-294
LINC00654	176.219	2.29592	0.189687	146.617	9.52e-34	3.79e-33
FLYWCH1	5474.64	2.29413	0.0520039	1839.42	0	0
SLC25A22	9419.47	2.29255	0.0485081	2083.68	0	0
ACSL5	4406.3	2.29006	0.0618958	1287.69	5.34e-282	1.96e-280
SNX27	3810.9	2.28973	0.0597428	1393.53	5.35e-305	2.2e-303
SCPEP1	3202.46	2.28824	0.059546	1413.6	0	9.78e-308
GUCY1B3	362.896	2.28216	0.145877	240.36	3.28e-54	1.87e-53
CCDC69	142.379	2.2808	0.224242	102.338	4.68e-24	1.53e-23
ATOH7	6.752	2.27965	0.806839	8.39572	0.00376106	0.00541055
ORAI1	1594.89	2.27902	0.0683519	1095.53	3.1e-240	9.17e-239
C15orf61	551.065	2.27712	0.105271	470.184	2.92e-104	3.01e-103
PSD	10.1703	2.2771	0.644843	13.1861	0.000282039	0.000445594
ATP6V0B	8962.64	2.27621	0.0556783	1552.42	0	0
ADAM11	123.827	2.27324	0.202845	128.962	6.91e-30	2.55e-29
LINC01291	13.6555	2.27314	0.571105	16.5915	4.64e-05	7.7e-05
ADGRA2	385.688	2.27292	0.140587	257	7.73e-58	4.65e-57
TMOD1	20.3108	2.26965	0.469015	24.5137	7.38e-07	1.36e-06
AQP11	1522.03	2.26852	0.0780038	819.451	3.19e-180	6.35e-179
GABBR2	7.50049	2.26705	0.793651	8.47798	0.00359471	0.00518183
MYH16	16.175	2.26701	0.538848	18.3756	1.81e-05	3.09e-05
PNPLA3	4714.97	2.26658	0.0643583	1162.35	9.27e-255	2.96e-253
FICD	518.837	2.26262	0.112737	401.099	3.17e-89	2.82e-88
FTH1P3	12.6479	2.26113	0.597122	14.9768	0.000108839	0.000176784
ABHD6	1086.16	2.25949	0.0910898	597.525	5.78e-132	7.8e-131
THEM6	1913.12	2.25935	0.0674524	1091.83	1.97e-239	5.79e-238
TMEM8A	14303.9	2.25782	0.0437333	2478.86	0	0
SLFN5	6688.76	2.25632	0.106684	410.801	2.45e-91	2.22e-90
STX17-AS1	32.0569	2.25597	0.386219	35.302	2.82e-09	5.77e-09
LY96	150.181	2.25031	0.19808	130.039	4.02e-30	1.49e-29
PSMG1	4385.59	2.24839	0.0671148	1052.4	7.33e-231	2.06e-229
TRIB3	1839.71	2.24451	0.0637437	1220.56	2.08e-267	7.03e-266
FAM46B	45.8161	2.24328	0.314728	52.9382	3.44e-13	8.18e-13
SGTB	2882.11	2.24278	0.0739547	868.598	6.58e-191	1.41e-189
SLC38A7	4760.78	2.24108	0.0571507	1453.15	5.93531929793298e-318	2.60478483507554e-316
SFXN3	19320.9	2.24074	0.0500338	1851.23	0	0
HIST3H2A	285.478	2.24053	0.143579	245.251	2.82e-55	1.63e-54
SLC22A18	460.693	2.23956	0.104344	473.014	7.08e-105	7.36e-104
PCGF1	1142.91	2.23749	0.0764232	852.259	2.35e-187	4.93e-186
SYT7	74.647	2.23273	0.255451	78.6891	7.27e-19	2.08e-18
RLN2	47.7243	2.23032	0.322593	49.145	2.38e-12	5.5e-12
CLDN4	160.111	2.22763	0.181338	153.952	2.37e-35	9.79e-35
TBC1D4	1093.16	2.22759	0.0744008	899.661	1.16e-197	2.63e-196
SPATA25	77.406	2.22495	0.235964	93.2538	4.6e-22	1.43e-21
FAM179A	7.52215	2.22405	0.822583	7.47555	0.00625425	0.00882242
ARFGEF3	5836.34	2.22344	0.105055	412.773	9.13e-92	8.28e-91
2025-09-03	248.251	2.22158	0.149567	223.399	1.64e-50	8.87e-50
ZNF280B	414.243	2.22008	0.112471	397.358	2.07e-88	1.82e-87
DKFZP434K028	13.9475	2.21717	0.559058	16.4445	5.01e-05	8.3e-05
TARSL2	815.315	2.21498	0.0888743	619.363	1.03e-136	1.45e-135
ISCA1	4019.28	2.21418	0.0599718	1292.88	3.98e-283	1.47e-281
CD68	5218.74	2.213	0.0498355	1878.61	0	0
ATP6V1E1	17281.3	2.21293	0.0653962	1054.91	2.08e-231	5.87e-230
KIF27	210.909	2.21261	0.154642	209.662	1.63e-47	8.36e-47
HP09053	7.35119	2.21225	0.812312	7.63033	0.00573947	0.00812527
TOX2	235.053	2.2103	0.147664	228.974	9.98e-52	5.5e-51
LIG3	1731.13	2.20848	0.0707208	949.305	1.88e-208	4.57e-207
DUSP5	2119.54	2.20835	0.0670531	1049.57	3.01e-230	8.45e-229
SLC46A3	1782.32	2.20786	0.07279	890.745	1.01e-195	2.23e-194
SLC23A3	185.566	2.20569	0.164827	183.348	9e-42	4.19e-41
CXCL16	1649.54	2.20364	0.0667753	1072.82	2.67e-235	7.68e-234
EEF2KMT	1390.45	2.20237	0.0683368	1034.26	6.42e-227	1.76e-225
FAM102A	13666.4	2.20041	0.0469483	2045.52	0	0
PPAP2B	481.563	2.19947	0.112366	383.816	1.84e-85	1.57e-84
MAGEH1	21.0714	2.19824	0.449907	25.0059	5.72e-07	1.06e-06
LINC00685	754.572	2.1979	0.0994265	480.784	1.44e-106	1.53e-105
LMLN	1305.04	2.19495	0.0838094	665.326	1.04e-146	1.61e-145
ADAT2	2018.35	2.194	0.0700062	948.449	2.88e-208	6.99e-207
MOCS1	2632.67	2.19158	0.0601204	1286.28	1.08e-281	3.96e-280
ATP6V0D1	14941.7	2.1906	0.0544913	1497.72	0	0
STARD9	2507.61	2.18965	0.090898	544.761	1.74e-120	2.12e-119
NPR1	33.0917	2.18916	0.354033	40.2059	2.29e-10	4.9e-10
ANKRD12	3870.38	2.18873	0.0679535	977.87	1.16e-214	2.92e-213
TPM3P9	511.714	2.18705	0.102719	459.726	5.51e-102	5.57e-101
MIPEP	2500.97	2.18655	0.0604916	1267.56	1.27e-277	4.57e-276
WDR81	3900.39	2.18627	0.0549858	1513.31	0	0
A1CF	13.6654	2.18582	0.551556	16.5103	4.84e-05	8.03e-05
LHX4	20.1994	2.18569	0.458019	23.8462	1.04e-06	1.91e-06
NQO2	1286.77	2.18566	0.0829793	674.613	9.92e-149	1.56e-147
ASIC1	2080.78	2.18425	0.0640729	1132.27	3.19e-248	9.82e-247
SPTBN5	10.3846	2.1828	0.661756	11.2794	0.000783718	0.00119652
ICOSLG	868.597	2.18224	0.0921303	552.304	3.97e-122	4.9e-121
CCDC88B	1749.86	2.18181	0.0781397	750.027	3.96e-165	7.12e-164
MIP	8.76694	2.18044	0.713461	9.71584	0.00182686	0.00270077
PLA2G4A	177.694	2.17997	0.168387	171.367	3.72e-39	1.65e-38
GPR146	385.535	2.17997	0.116355	357.325	1.08e-79	8.55e-79
UCKL1-AS1	30.3116	2.17842	0.383006	33.6336	6.65e-09	1.34e-08
ATPAF2	1750.86	2.17789	0.0774719	760.905	1.71e-167	3.11e-166
KLHL41	19.9238	2.17663	0.463307	23.0788	1.55e-06	2.82e-06
MACROD2	48.0391	2.17475	0.29679	56.1875	6.59e-14	1.6e-13
ZNF468	1363.56	2.17301	0.0898535	561.712	3.57e-124	4.47e-123
LINC00526	67.8719	2.17287	0.252905	76.9557	1.75e-18	4.94e-18
SASH1	2293.48	2.16858	0.0889983	559.847	9.08e-124	1.13e-122
SQRDL	1086.24	2.16717	0.0907027	554.81	1.13e-122	1.4e-121
PCYT1A	2251.76	2.16668	0.0615013	1209.52	5.2e-265	1.74e-263
FAM95C	142.688	2.166	0.191562	130.062	3.97e-30	1.47e-29
FCMR	154.133	2.16553	0.169866	168.761	1.38e-38	6.06e-38
EIF5A2	1346.08	2.1643	0.0780319	751.665	1.74e-165	3.14e-164
DPP7	14975.9	2.16422	0.0672071	958.958	1.5e-210	3.7e-209
FLVCR1	2392.69	2.16378	0.0605868	1240.58	9.24e-272	3.21e-270
LINC01348	7.18648	2.16303	0.813103	7.27318	0.00699919	0.00982532
TSC22D3	1990.11	2.16193	0.0663148	1034.01	7.29e-227	1.99e-225
RNF14	3995.84	2.16121	0.0595982	1250.33	7.05e-274	2.48e-272
GABARAPL1	4882.5	2.16099	0.054386	1500.07	0	0
APC2	188.956	2.16082	0.162782	180.009	4.83e-41	2.21e-40
CD276	34691.8	2.15886	0.0431408	2317.26	0	0
ITGA2	126.102	2.158	0.201618	116.69	3.36e-27	1.17e-26
MYBPH	11.0089	2.15633	0.648355	11.4225	0.000725609	0.00111084
ANKRD20A9P	21.2264	2.1535	0.448201	24.095	9.17e-07	1.68e-06
LOC101929705	241.61	2.15243	0.141282	238.149	9.96e-54	5.63e-53
TACO1	2717.56	2.15242	0.0716192	859.638	5.84e-189	1.24e-187
ZNF324B	384.663	2.15213	0.121288	317.268	5.7e-71	4.07e-70
LRRC37A4P	2969.02	2.15125	0.118151	308.152	5.52e-69	3.83e-68
GPD1	69.4918	2.15021	0.251817	75.6867	3.32e-18	9.31e-18
TRMT2A	4952.38	2.14862	0.0673979	954.235	1.59e-209	3.93e-208
RAPSN	30.5853	2.14847	0.375939	34.0141	5.47e-09	1.1e-08
KCTD13	1067.82	2.14836	0.0819351	678.064	1.76e-149	2.79e-148
GOLGA8O	231.451	2.1475	0.162221	175.259	5.26e-40	2.36e-39
ZNF485	303.399	2.14497	0.12531	300.941	2.05e-67	1.4e-66
CHST11	2109.53	2.14395	0.0668348	996.825	8.8e-219	2.28e-217
ERMP1	4218.7	2.14394	0.0639736	1061.65	7.16e-233	2.04e-231
FRMPD1	21.9024	2.14339	0.469725	21.3503	3.83e-06	6.77e-06
SPHK1	7440.7	2.14263	0.0837082	607.942	3.14e-134	4.32e-133
AKR1D1	44.8176	2.14253	0.315261	47.8494	4.6e-12	1.05e-11
SNCA	2004.72	2.14047	0.0753172	775.183	1.34e-170	2.5e-169
GRK5	590.244	2.1402	0.0980887	479.337	2.98e-106	3.15e-105
UCK1	4062.26	2.13894	0.057203	1333.43	6.14e-292	2.41e-290
SLC38A6	912.905	2.13876	0.0813003	692.476	1.29e-152	2.1e-151
CTBP1-AS2	1606.84	2.13862	0.0714358	875.517	2.06e-192	4.44e-191
LOC440300	436.287	2.13821	0.115105	346.604	2.33e-77	1.8e-76
SMG1P1	2551.85	2.13806	0.231257	78.8966	6.54e-19	1.87e-18
M6PR	14480.4	2.13703	0.0504085	1674.57	0	0
HERC5	173.502	2.13246	0.172251	155.82	9.27e-36	3.85e-35
GRPR	24.0428	2.13094	0.43803	24.3991	7.83e-07	1.44e-06
RAB3A	236.177	2.12342	0.137243	247.66	8.41e-56	4.91e-55
CPSF4	3741.94	2.12178	0.0599872	1193.02	2e-261	6.61e-260
STK4-AS1	7.00877	2.11964	0.760472	8.13723	0.00433655	0.006207
KLF4	279.903	2.11943	0.128717	278.897	1.31e-62	8.4e-62
TXN	13784.1	2.11917	0.0856211	566.844	2.73e-125	3.47e-124
TRPM7	9106.71	2.11893	0.0729482	784.525	1.25e-172	2.36e-171
DYNC1I1	72.042	2.11783	0.246361	76.6137	2.08e-18	5.86e-18
ITGA10	24.8162	2.11772	0.422015	26.0633	3.3e-07	6.17e-07
AP5Z1	6000.33	2.11543	0.0524511	1541.37	0	0
DNAH12	7.01867	2.11514	0.7807	7.61963	0.00577362	0.00817004
LOC100505915	12.3984	2.11126	0.639624	11.0734	0.000875746	0.00133175
SUPT7L	6662.88	2.11057	0.0546097	1408.88	2.47e-308	1.03e-306
NEK3	418.493	2.10967	0.116112	332.216	3.16e-74	2.36e-73
ABCC2	62.3526	2.10799	0.261537	67.5164	2.09e-16	5.54e-16
DNM1P41	20.0027	2.10787	0.456028	22.2845	2.35e-06	4.22e-06
FAM118B	2691.92	2.10123	0.0582424	1263.62	9.12e-277	3.26e-275
CLUH	11161.4	2.1012	0.0465966	1910.6	0	0
MXD1	1465.42	2.10036	0.0777359	709.787	2.23e-156	3.74e-155
MLKL	168.268	2.09975	0.167668	160.778	7.65e-37	3.24e-36
ZNF616	739.485	2.09723	0.0907735	532.987	6.33e-118	7.53e-117
DNAH1	1061.69	2.09711	0.117028	305.617	1.97e-68	1.36e-67
ATP6V0A1	6000.53	2.0971	0.0499539	1675.98	0	0
DRP2	39.8035	2.09683	0.323844	43.6522	3.92e-11	8.66e-11
SLC33A1	3550.98	2.09338	0.0569076	1299.47	1.48e-284	5.55e-283
GPR137B	844.636	2.09333	0.0944625	482.476	6.18e-107	6.58e-106
FAM86B2	186.503	2.08935	0.173754	145.409	1.75e-33	6.94e-33
TLL2	7.57033	2.08857	0.743097	8.22252	0.00413737	0.00593083
HES4	2598.37	2.08768	0.110202	336.026	4.68e-75	3.52e-74
HSF4	1138.38	2.08601	0.0996849	420.925	1.54e-93	1.42e-92
LOC101929470	6.87328	2.08517	0.782904	7.36998	0.00663218	0.00933115
CTRL	119.014	2.08362	0.194479	118.264	1.52e-27	5.34e-27
TCEB1	7904.1	2.08081	0.0782459	659.121	2.32e-145	3.53e-144
SLC47A1	804.348	2.08077	0.0853434	595.354	1.72e-131	2.3e-130
TRIM47	648.638	2.07994	0.103505	398.877	9.67e-89	8.53e-88
COL6A6	16.6534	2.07664	0.527999	15.8604	6.82e-05	0.000112177
TRAF5	1928.94	2.07322	0.0682916	895.701	8.44e-197	1.89e-195
MURC	206.028	2.07208	0.15134	191.855	1.25e-43	6.02e-43
ULK4	168.638	2.06991	0.160116	172.863	1.75e-39	7.83e-39
SLC37A4	4213.22	2.06826	0.05862	1186.27	5.87e-260	1.93e-258
LACE1	360.536	2.06771	0.114903	331.009	5.79e-74	4.3e-73
PI4KA	9237.65	2.06709	0.0921776	467.475	1.14e-103	1.16e-102
ABRACL	3288.93	2.06657	0.0694097	842.517	3.08e-185	6.38e-184
UBE2D1	1974.8	2.06625	0.0653339	975.541	3.72e-214	9.35e-213
ZNF808	300.317	2.06506	0.132716	244.621	3.87e-55	2.24e-54
LOC100128164	16.5803	2.06446	0.502305	17.5268	2.83e-05	4.77e-05
LMO2	13.4967	2.06415	0.575068	13.2763	0.000268779	0.000425268
WIPI1	2369.23	2.0635	0.0623204	1064.27	1.92e-233	5.5e-232
SMPD1	9014.34	2.06322	0.054615	1341.13	1.3e-293	5.14e-292
PYGM	21.698	2.06275	0.452488	21.4195	3.69e-06	6.53e-06
RAD51D	1123.81	2.0626	0.0840826	588.966	4.21e-130	5.56e-129
ZNF600	589.287	2.06198	0.101143	414.958	3.05e-92	2.79e-91
AKR1A1	6812.31	2.06071	0.0634375	991.413	1.32e-217	3.4e-216
PFDN2	3521.88	2.06055	0.0872311	524.414	4.64e-116	5.42e-115
ICAM1	270.902	2.05901	0.1324	247.187	1.07e-55	6.21e-55
PPIP5K2	3770.34	2.05849	0.0539866	1399.85	2.26e-306	9.36e-305
LOC146880	3196.23	2.05777	0.0690443	845.487	6.96e-186	1.45e-184
VPS53	5105.44	2.05762	0.0496954	1641.8	0	0
PIP4K2C	6048.79	2.05722	0.07607	684.879	5.81e-151	9.28e-150
PINX1	942.717	2.05698	0.0800429	659.324	2.1e-145	3.2e-144
HUS1	1382.91	2.05533	0.0779877	677.505	2.33e-149	3.69e-148
TMEM259	16313	2.052	0.0458408	1877.5	0	0
MCF2L	17.0707	2.05154	0.498804	17.5259	2.83e-05	4.77e-05
DIP2B	5273.5	2.05071	0.0854315	539.178	2.85e-119	3.43e-118
UBE2Q2L	19.4001	2.05024	0.460023	20.6447	5.53e-06	9.69e-06
C2orf88	107.765	2.04805	0.199463	108.991	1.63e-25	5.48e-25
CATSPER2	14.8442	2.048	0.553542	14.0524	0.000177785	0.000284435
ITPR3	20399.9	2.04735	0.0892133	488.842	2.55e-108	2.74e-107
RNF19B	2077.8	2.04659	0.0671849	900.063	9.51e-198	2.15e-196
SLC38A3	79.0014	2.04638	0.243021	72.538	1.64e-17	4.5e-17
CTSF	7751.65	2.04611	0.0636282	970.392	4.9e-213	1.22e-211
FAM8A1	2800.55	2.04502	0.0593691	1148.04	1.2e-251	3.77e-250
LONRF3	475.814	2.04446	0.120033	286.617	2.71e-64	1.78e-63
DTNB	1622.77	2.03967	0.066466	927.705	9.32e-204	2.2e-202
STX1A	676.22	2.03839	0.0878128	544.693	1.8e-120	2.19e-119
PLEKHM1	5156.97	2.03447	0.0742309	706.228	1.32e-155	2.2e-154
MIIP	1093.08	2.03408	0.0893047	505.304	6.67e-112	7.47e-111
CATSPER1	39.089	2.03233	0.320845	41.7754	1.02e-10	2.22e-10
DCK	2839.3	2.03057	0.0591383	1140.85	4.38e-250	1.36e-248
ZNF10	556.343	2.03023	0.0950694	462.539	1.35e-102	1.37e-101
IQCC	278.73	2.03007	0.140618	209.613	1.67e-47	8.56e-47
MAPK3	6756.58	2.02884	0.0472243	1759.11	0	0
PRR22	101.37	2.02877	0.212308	93.5919	3.88e-22	1.2e-21
C9orf142	2010.23	2.02738	0.0911289	470.502	2.49e-104	2.57e-103
RHOD	3338.89	2.02445	0.0626337	1000.24	1.59e-219	4.16e-218
ARHGAP27	1372.79	2.02399	0.0755195	703.751	4.57e-155	7.58e-154
PSEN2	1310.24	2.02364	0.0688096	860.83	3.21e-189	6.82e-188
CRYM-AS1	37.5827	2.02325	0.343264	35.6835	2.32e-09	4.76e-09
VPS37A	5262.6	2.02271	0.0586412	1128.71	1.9e-247	5.8e-246
LAT	411.722	2.02262	0.136151	216.625	4.93e-49	2.6e-48
ZNF81	564.326	2.02071	0.118913	282.539	2.1e-63	1.36e-62
ELN	160.029	2.01917	0.168672	146.752	8.89e-34	3.54e-33
FADS1	34435.7	2.01808	0.0618417	990.947	1.67e-217	4.29e-216
LINS	708.168	2.01762	0.0912033	489.164	2.17e-108	2.34e-107
TTC21A	272.054	2.01756	0.14196	203.013	4.59e-46	2.31e-45
VPS33A	3145.83	2.0165	0.0564691	1233.65	2.97e-270	1.02e-268
PTGER1	8.15861	2.01638	0.742612	7.55621	0.00598035	0.00845003
MYO19	5989	2.01506	0.0780767	624.898	6.43e-138	9.11e-137
KIF16B	1008.38	2.01426	0.0821528	594.232	3.01e-131	4.02e-130
KDM7A	631.254	2.01023	0.098794	412.19	1.22e-91	1.11e-90
LOC105377348	79.8856	2.00996	0.248002	66.6576	3.23e-16	8.51e-16
ENOSF1	4299.54	2.00827	0.0506103	1517.61	0	0
ZNF460	192.272	2.00736	0.15734	165.805	6.1e-38	2.65e-37
ZNF568	431.356	2.00623	0.113417	314.217	2.63e-70	1.86e-69
MYCBP2	6189.83	2.00214	0.195175	97.8931	4.42e-23	1.41e-22
FITM2	273.625	2.00018	0.155429	163.88	1.61e-37	6.91e-37
ARHGEF6	1875.51	1.9989	0.0772068	645.685	1.94e-142	2.86e-141
SNX30	3066.86	1.99889	0.0716962	740.661	4.3e-163	7.62e-162
PISD	4174.21	1.99858	0.0549897	1267.2	1.52e-277	5.46e-276
DPY19L2P2	220.85	1.99855	0.154126	169.527	9.39e-39	4.14e-38
LCORL	1192.57	1.99844	0.0812541	592.307	7.89e-131	1.05e-129
SLC27A6	19.5159	1.99838	0.464487	19.12	1.23e-05	2.11e-05
PLCH1	48.8867	1.99836	0.315374	40.7521	1.73e-10	3.72e-10
STIM1	4685.76	1.99528	0.051733	1427.42	2.3139901509984e-312	9.887270845717e-311
GPATCH3	1229.44	1.99498	0.0830289	563.244	1.66e-124	2.09e-123
FAM151B	67.817	1.99449	0.262095	59.1086	1.49e-14	3.7e-14
P2RX5	1703.39	1.99348	0.0735312	714.252	2.38e-157	4.03e-156
APH1A	14671.8	1.99133	0.0450697	1838.45	0	0
NPPA-AS1	268.137	1.99115	0.133268	227.25	2.37e-51	1.3e-50
AURKAPS1	57.993	1.98583	0.278265	52.1739	5.08e-13	1.2e-12
ANKRD36B	1020.86	1.98522	0.093518	438.434	2.37e-97	2.28e-96
C9orf91	1519.38	1.98448	0.0709478	767.45	6.45e-169	1.19e-167
SETDB2	1489.44	1.98431	0.0766707	652.389	6.75e-144	1.01e-142
MIPOL1	573.961	1.97772	0.102064	374.365	2.1e-83	1.74e-82
CNPPD1	10332.2	1.97768	0.0518865	1370.38	5.73e-300	2.31e-298
KIAA0196	6337.7	1.97617	0.0747657	657.046	6.56e-145	9.93e-144
FBXO10	2151.94	1.97561	0.0605442	1042.82	8.85e-229	2.45e-227
TTLL3	1746.27	1.97527	0.0886185	475.696	1.85e-105	1.93e-104
LOC101928222	10.8067	1.97496	0.628265	10.1597	0.00143541	0.00214022
QPCT	72.0642	1.97399	0.237427	71.548	2.71e-17	7.38e-17
FAM53B	1586.73	1.97309	0.074609	680.984	4.08e-150	6.49e-149
KIAA1161	596.101	1.97073	0.100592	382.515	3.53e-85	2.99e-84
PGBD5	117.058	1.97019	0.207748	90.9237	1.49e-21	4.56e-21
ANKRD33B	1087.75	1.96906	0.07753	638.875	5.87e-141	8.5e-140
STX7	4412.57	1.96833	0.0529798	1326.06	2.46e-290	9.57e-289
HCG4	353.275	1.96832	0.134381	212.986	3.06e-48	1.59e-47
SND1-IT1	9.31002	1.96779	0.683646	8.50447	0.00354276	0.00510922
IL16	39.8539	1.96683	0.321821	38.554	5.33e-10	1.13e-09
LYNX1	1985.3	1.96551	0.0609262	1023.19	1.63e-224	4.4e-223
IFI30	815.257	1.96504	0.0969764	402.898	1.29e-89	1.15e-88
VSTM4	85.0453	1.96418	0.230655	74.1344	7.3e-18	2.02e-17
LOC286059	9.86211	1.9631	0.663931	8.97847	0.00273179	0.00397793
TMEM144	762.787	1.96249	0.0852099	531.887	1.1e-117	1.3e-116
FAM110B	988.3	1.96227	0.0789387	614.698	1.06e-135	1.48e-134
TPP2	6320.39	1.96197	0.0605132	995.094	2.09e-218	5.42e-217
PASK	603.169	1.96148	0.117983	269.798	1.26e-60	7.83e-60
MAFG	5168.25	1.96054	0.0587039	1061.36	8.28e-233	2.36e-231
TOP1MT	1641.9	1.95935	0.073667	688.757	8.33e-152	1.35e-150
GALNT18	3153.37	1.95796	0.0631101	924.561	4.49e-203	1.06e-201
ACBD5	4314.21	1.95721	0.0548766	1220.63	2e-267	6.78e-266
INTS10	2352.76	1.95574	0.0639764	906.643	3.53e-199	8.07e-198
FLCN	5743.73	1.95573	0.0532312	1287.29	6.53e-282	2.39e-280
OR2A1-AS1	22.6885	1.95481	0.550481	12.4512	0.000417732	0.000651648
LOC100287042	101.607	1.95473	0.219798	80.1521	3.47e-19	9.99e-19
TM4SF19-AS1	23.1791	1.95417	0.439578	20.2239	6.89e-06	1.2e-05
ZNF527	368.768	1.952	0.117198	280.259	6.59e-63	4.26e-62
CAST	19127.3	1.95094	0.0504517	1404.22	2.55e-307	1.06e-305
LONP1	17992	1.95041	0.0455457	1726.21	0	0
BCL7A	1525.65	1.94756	0.0799733	575.05	4.48e-127	5.8e-126
MBLAC2	920.833	1.94384	0.0837703	533.548	4.78e-118	5.69e-117
ANO7	240.809	1.94375	0.144595	182.601	1.31e-41	6.08e-41
GRHL1	94.9014	1.94351	0.20952	88.6044	4.82e-21	1.46e-20
ADK	2781.1	1.94339	0.0722006	693.322	8.47e-153	1.38e-151
GLRX	1837.38	1.94257	0.0651336	871.84	1.3e-191	2.79e-190
HS3ST1	423.812	1.94214	0.105345	345.582	3.88e-77	3e-76
LOC283922	428.167	1.94213	0.120785	256.783	8.63e-58	5.18e-57
LAMP1	39520.3	1.94207	0.0483548	1510.18	0	0
LINC01128	1033.86	1.93818	0.0755605	656.107	1.05e-144	1.59e-143
PQLC2	3211.58	1.93698	0.0555812	1177.23	5.43e-258	1.76e-256
MRPS25	6170.13	1.93667	0.0480276	1557.14	0	0
SCD	89153.1	1.93614	0.0660103	803.311	1.03e-176	2e-175
ZNF239	508.927	1.93445	0.103673	349.133	6.54e-78	5.1e-77
ARMC5	1592.58	1.93392	0.0749163	648.832	4.01e-143	5.98e-142
NAGPA-AS1	19.0019	1.9332	0.471037	17.3017	3.19e-05	5.35e-05
LINC00242	22.3264	1.93301	0.423362	21.5513	3.44e-06	6.11e-06
CSTB	13431.8	1.93184	0.0558667	1125.55	9.24e-247	2.8e-245
SGK3	1111.61	1.93018	0.101792	346.613	2.32e-77	1.8e-76
ATP2A1	210.646	1.92975	0.142971	186.75	1.63e-42	7.66e-42
MAP1LC3B2	43.8353	1.92882	0.334586	33.6446	6.62e-09	1.33e-08
NDUFV2-AS1	33.4278	1.92816	0.391936	24.3996	7.83e-07	1.44e-06
ARHGAP42	671.579	1.92585	0.128471	216.863	4.37e-49	2.3e-48
SNAP29	4089.41	1.92486	0.055264	1166.6	1.11e-255	3.54e-254
PANO1	182.457	1.92478	0.157781	151.733	7.25e-35	2.96e-34
TMPPE	386.545	1.92307	0.12568	232.841	1.43e-52	7.98e-52
MORN4	601.535	1.9207	0.0942964	416.795	1.22e-92	1.11e-91
ABCA17P	29.0457	1.92056	0.394098	24.2303	8.55e-07	1.57e-06
CRYM	273.722	1.92	0.141571	184.316	5.54e-42	2.59e-41
CHSY3	18.0158	1.91964	0.534378	13.0064	0.000310435	0.000489168
HS1BP3	1768.9	1.91871	0.0676165	787.873	2.34e-173	4.43e-172
UST	1037.88	1.91845	0.0768192	620.194	6.79e-137	9.56e-136
ST3GAL5	132.419	1.91806	0.202206	90.2753	2.07e-21	6.31e-21
SLC4A2	54203.3	1.9165	0.0434666	1822.23	0	0
TIAM1	780.437	1.916	0.0901471	448.091	1.88e-99	1.85e-98
TMEM192	3705.95	1.91495	0.0547687	1180.37	1.13e-258	3.68e-257
GUF1	3401.44	1.91486	0.063169	881.739	9.15e-194	2e-192
TRABD2A	167.98	1.91427	0.180794	112.361	2.98e-26	1.02e-25
TIMM8A	1017.79	1.91395	0.0864029	481.649	9.35e-107	9.94e-106
RAB7A	23852	1.91346	0.0461717	1615.8	0	0
ARRDC2	999.962	1.91287	0.0925326	416.892	1.16e-92	1.06e-91
BEX2	993.872	1.91247	0.07886	584.411	4.12e-129	5.39e-128
LETM1	9353.96	1.91215	0.0440257	1797.87	0	0
CYP27A1	343.005	1.91211	0.119761	257.786	5.21e-58	3.14e-57
P2RX7	27.7191	1.91169	0.397784	23.5964	1.19e-06	2.16e-06
NAMPT	7037.64	1.91157	0.0533202	1222.65	7.31e-268	2.49e-266
LINC01124	28.932	1.90983	0.367089	28.0243	1.2e-07	2.28e-07
ZNF761	1123.02	1.90914	0.0765496	615.543	6.97e-136	9.74e-135
HS2ST1	4389.93	1.90857	0.0552859	1144.25	7.96e-251	2.5e-249
RPSAP9	65.0591	1.90668	0.276135	48.1288	3.99e-12	9.14e-12
LOC440600	8.21465	1.90623	0.701211	7.62018	0.00577189	0.00816831
ERICH1	1695.95	1.90464	0.0730404	661.928	5.69e-146	8.74e-145
FAM63B	2221.21	1.90422	0.111886	274.201	1.38e-61	8.7e-61
THAP7-AS1	76.8203	1.90352	0.234145	67.8173	1.79e-16	4.77e-16
SPRED2	2995.07	1.90238	0.0836698	491.515	6.67e-109	7.27e-108
ISY1	1904.3	1.90168	0.0695516	727.259	3.53e-160	6.11e-159
CEBPA-AS1	11.6944	1.90121	0.649892	8.64531	0.00327904	0.00474495
UBXN11	1860.48	1.89959	0.0889318	437.177	4.45e-97	4.27e-96
ZNF554	352.533	1.89931	0.115762	273.028	2.48e-61	1.56e-60
MPP6	1956.9	1.89822	0.0685665	745.67	3.51e-164	6.26e-163
MRPS30	2341.24	1.89816	0.0688072	735.237	6.51e-162	1.14e-160
SLC27A4	3115.12	1.89797	0.0585975	1014.9	1.03e-222	2.75e-221
IRAK2	295.688	1.89713	0.123433	240.657	2.83e-54	1.62e-53
UVRAG	1738.33	1.89486	0.0688854	739.759	6.76e-163	1.19e-161
DGCR6	261.348	1.89484	0.171155	120.252	5.57e-28	1.98e-27
PRELP	11.7151	1.89424	0.607301	9.94155	0.00161589	0.00239961
FILIP1	22.3832	1.89277	0.430172	19.9013	8.15e-06	1.42e-05
DECR2	2673.64	1.89024	0.0756125	598.461	3.62e-132	4.88e-131
TMPRSS5	144.958	1.88971	0.173065	121.887	2.44e-28	8.76e-28
NXF3	20.3218	1.8897	0.449095	18.2164	1.97e-05	3.36e-05
STAP2	2367.51	1.88798	0.066054	791.492	3.82e-174	7.29e-173
STPG1	2382.27	1.88718	0.0597444	974.114	7.6e-214	1.91e-212
PER1	455.494	1.88636	0.106958	312.675	5.71e-70	4.03e-69
S100A2	2618.66	1.88519	0.0789795	544.801	1.7e-120	2.08e-119
KDM4A-AS1	40.6261	1.88512	0.342042	30.7985	2.86e-08	5.6e-08
BDH1	1547.68	1.88474	0.0687845	738.496	1.27e-162	2.24e-161
KCTD19	92.1298	1.88446	0.23008	67.858	1.76e-16	4.68e-16
LOC100507557	40.8924	1.88384	0.322132	35.0132	3.27e-09	6.67e-09
SERINC2	5319.9	1.88099	0.0560472	1076.58	4.07e-236	1.18e-234
SLC35E4	2613.1	1.88057	0.0718129	658.944	2.53e-145	3.85e-144
SLC25A30	1905.39	1.87817	0.0609073	936.921	9.24e-206	2.21e-204
IQSEC1	4618.38	1.87628	0.0730263	626.869	2.4e-138	3.41e-137
BBS5	606.132	1.87465	0.11052	282.73	1.91e-63	1.24e-62
TCHHL1	10.1665	1.87422	0.623531	9.31436	0.00227364	0.00333388
GNA13	6177.06	1.87338	0.0608788	900.257	8.63e-198	1.96e-196
DENND2C	58.4735	1.87306	0.288255	42.6392	6.58e-11	1.44e-10
LINC01126	22.3074	1.87248	0.422287	20.2516	6.79e-06	1.19e-05
SPG21	9075.05	1.87239	0.0469347	1516.59	0	0
ZNF566	503.414	1.87189	0.0989779	361.045	1.67e-80	1.34e-79
UBE2Q1	8908.2	1.87142	0.0455268	1612.58	0	0
PEX1	1755.68	1.8706	0.0625687	882.093	7.67e-194	1.68e-192
C15orf39	1343.79	1.86981	0.0781292	560.156	7.77e-124	9.69e-123
CARD8-AS1	152.752	1.86945	0.174095	117.064	2.78e-27	9.73e-27
C12orf66	318.382	1.86828	0.146489	160.629	8.25e-37	3.49e-36
PELI1	169.429	1.86605	0.170108	121.467	3.02e-28	1.08e-27
ZNF573	99.4168	1.86578	0.242361	59.0319	1.55e-14	3.85e-14
2025-09-11	11188.7	1.86427	0.0642031	795.986	4.02e-175	7.73e-174
CEP83-AS1	18.23	1.86387	0.503661	13.8924	0.000193576	0.000309058
GREB1L	721.75	1.86363	0.123685	219.494	1.17e-49	6.23e-49
MAFF	961.909	1.86361	0.0784549	561.828	3.37e-124	4.22e-123
MXI1	3989.77	1.86319	0.0578509	997.386	6.64e-219	1.73e-217
SLC18B1	687.895	1.86133	0.0961231	371.748	7.79e-83	6.41e-82
SH2B3	1195.36	1.86119	0.0896699	418.545	5.06e-93	4.67e-92
ZNF774	198.713	1.86021	0.170379	118.833	1.14e-27	4.02e-27
C2orf44	884.524	1.85758	0.0844291	480.148	1.98e-106	2.1e-105
SIRT2	5562.75	1.857	0.0516883	1238.19	3.06e-271	1.06e-269
NPIPB4	1451.69	1.85665	0.110099	271.872	4.43e-61	2.78e-60
HARBI1	503.62	1.85649	0.0997572	349	7e-78	5.45e-77
DMXL2	3243.21	1.85582	0.0964835	350.755	2.9e-78	2.27e-77
MAP3K8	435.802	1.85537	0.108949	291.506	2.34e-65	1.54e-64
FMO5	76.038	1.85518	0.24761	56.8579	4.68e-14	1.14e-13
PRR7	994.433	1.85481	0.114979	250.447	2.08e-56	1.22e-55
ADRBK2	858.311	1.85361	0.0815551	515.46	4.11e-114	4.72e-113
LRRC37A	129.812	1.85341	0.229956	64.0487	1.21e-15	3.14e-15
ATG4A	1437.44	1.85295	0.0725786	639.871	3.56e-141	5.19e-140
TOLLIP	8117.63	1.85293	0.0518987	1213.92	5.74e-266	1.93e-264
2025-03-08	2942.85	1.85152	0.0700673	670.425	8.08e-148	1.26e-146
SPATA13	1445.13	1.85095	0.0918164	391.903	3.19e-87	2.78e-86
HMGXB3	8671.38	1.84975	0.0476662	1436.74	2.17978576518182e-314	9.4890996455158e-313
SLC2A13	377.496	1.84937	0.123513	223.572	1.5e-50	8.13e-50
OR7E14P	302.104	1.84906	0.134616	188.832	5.72e-43	2.71e-42
ZNF320	1010.78	1.84902	0.0759374	590.857	1.63e-130	2.17e-129
CCDC86	5547.53	1.84821	0.0564824	1023.71	1.26e-224	3.4e-223
CDT1	1844.67	1.84792	0.0698842	681.28	3.52e-150	5.6e-149
MLLT3	2073.38	1.84729	0.0636452	823.182	4.92e-181	9.89e-180
TIGD2	1544.26	1.84637	0.0703285	676.59	3.69e-149	5.82e-148
ESF1	1984.3	1.84609	0.0633161	832.798	3.99e-183	8.14e-182
FHOD3	1392.53	1.84599	0.0852967	454.45	7.76e-101	7.75e-100
PIM3	2732.86	1.84416	0.0634259	818.104	6.25e-180	1.24e-178
MPP7	23.8422	1.84415	0.426818	19.0481	1.27e-05	2.19e-05
LINC01273	11.1485	1.84366	0.643393	8.34713	0.00386296	0.00555172
GRB14	47.8939	1.84309	0.295568	39.7886	2.83e-10	6.04e-10
NPTN	11588.2	1.84264	0.0449307	1600.89	0	0
EPAS1	7492.83	1.84248	0.0703394	649.654	2.66e-143	3.97e-142
FAM105A	25.7757	1.84143	0.402956	21.3775	3.77e-06	6.67e-06
EGR1	1277.58	1.84068	0.531755	11.257	0.000793224	0.00121024
NEDD4L	6722.5	1.83923	0.0617896	842.381	3.3e-185	6.81e-184
SCML2	191.962	1.83921	0.151579	149.852	1.87e-34	7.57e-34
YAF2	1187.79	1.83734	0.0797438	521.415	2.08e-115	2.42e-114
USP31	1574.66	1.83573	0.0807723	500.973	5.84e-111	6.49e-110
HCST	17.8548	1.83376	0.480716	14.9009	0.000113307	0.000183894
HAS3	188.349	1.83374	0.150369	151.85	6.83e-35	2.79e-34
LARS2	3726.92	1.83315	0.0576276	975.923	3.07e-214	7.73e-213
SERPINB9	125.583	1.83199	0.178413	108.294	2.32e-25	7.77e-25
NFKBIB	2424.98	1.8319	0.0828288	468.514	6.75e-104	6.93e-103
DCHS1	12.746	1.83145	0.60174	9.37078	0.00220472	0.00323809
WTAP	6829.25	1.83124	0.0599783	887.192	5.97e-195	1.31e-193
ADRA2A	29.0635	1.83034	0.394571	21.8437	2.96e-06	5.27e-06
HSD3B7	1082.38	1.82977	0.0740071	608.394	2.5e-134	3.45e-133
ESRRA	7107.69	1.8297	0.0525377	1158.37	6.81e-254	2.17e-252
MYL5	320.812	1.82962	0.123385	221.903	3.48e-50	1.87e-49
PNMA3	46.6156	1.82752	0.347187	27.6259	1.47e-07	2.79e-07
PCBP2-OT1	16.515	1.82652	0.51118	13.0142	0.000309145	0.000487231
GPAT2	25.0607	1.82614	0.419817	19.2447	1.15e-05	1.98e-05
OSGEP	1808.73	1.82571	0.0711399	641.778	1.37e-141	2.01e-140
LNPEP	1829.27	1.8246	0.22584	61.5409	4.34e-15	1.1e-14
UROD	8618.89	1.82407	0.063539	781.598	5.41e-172	1.02e-170
EPHX1	3466.41	1.82355	0.0649815	756.675	1.42e-166	2.57e-165
SNTA1	2083.29	1.82288	0.0700349	657.58	5.02e-145	7.61e-144
BMP8A	25.0236	1.82224	0.390134	22.5021	2.1e-06	3.77e-06
AP1AR	1694.96	1.82041	0.0624344	840.656	7.82e-185	1.6e-183
TIGD3	61.0254	1.82025	0.263615	48.6686	3.03e-12	6.97e-12
DDX10	2280.55	1.82011	0.0585529	947.581	4.45e-208	1.08e-206
PEX11A	486.12	1.81719	0.103766	307.741	6.78e-69	4.71e-68
TTLL4	2358.77	1.81681	0.0818863	472.242	1.04e-104	1.08e-103
DNAH14	624.065	1.81608	0.0995206	330.519	7.41e-74	5.49e-73
PLIN2	9301.82	1.81496	0.0466644	1444.86	3.75308751551613e-316	1.64263511431961e-314
CLCN7	10323.5	1.81451	0.0459039	1490.73	0	0
PPP2R3C	1520.81	1.81397	0.071545	630.611	3.68e-139	5.27e-138
ITSN2	2791.73	1.8136	0.0896594	390.178	7.57e-87	6.57e-86
GALE	7963.19	1.81304	0.0490139	1308.22	1.85e-286	7.03e-285
TOP3A	2215.45	1.81285	0.0746077	569.807	6.19e-126	7.93e-125
PRR5	1066.08	1.8128	0.0800414	506.331	3.98e-112	4.48e-111
STK26	2617.79	1.81267	0.0596892	897.924	2.77e-197	6.25e-196
RIMKLB	1620.51	1.8114	0.0834094	456.298	3.07e-101	3.08e-100
KAT6A	2859.61	1.8108	0.101379	303.237	6.49e-68	4.46e-67
TSNARE1	840.513	1.81039	0.0845144	456.253	3.14e-101	3.15e-100
LOC100130744	293.839	1.80986	0.149671	144.612	2.61e-33	1.03e-32
SPATA12	201.202	1.80982	0.145776	157.116	4.83e-36	2.02e-35
CTR9	8854.06	1.80956	0.0448332	1559.77	0	0
KIAA1324	336.126	1.80803	0.121935	221.335	4.63e-50	2.49e-49
GOLGA8R	69.6496	1.80794	0.386071	21.3113	3.9e-06	6.9e-06
ZBTB37	165.739	1.80731	0.260344	46.6222	8.61e-12	1.95e-11
POP1	1937.16	1.80723	0.0631368	803.935	7.53e-177	1.46e-175
MIF4GD	1063.76	1.8068	0.0865779	426.746	8.3e-95	7.8e-94
CTC1	1942.51	1.80553	0.0699036	649.26	3.24e-143	4.83e-142
SLC7A11	2739.27	1.80533	0.0797466	490.892	9.11e-109	9.92e-108
PECR	702.664	1.80495	0.101455	311.559	9.99e-70	7.01e-69
IGHMBP2	2388.43	1.80474	0.0657492	731.136	5.07e-161	8.84e-160
RAPGEF5	93.0214	1.80427	0.206619	78.2505	9.08e-19	2.59e-18
NUDT6	148.883	1.80366	0.176327	105.93	7.64e-25	2.53e-24
NR3C2	423.458	1.80332	0.106016	292.253	1.61e-65	1.07e-64
FAM91A1	5235.38	1.80309	0.0691438	647.843	6.58e-143	9.76e-142
PQLC1	3335.21	1.80207	0.0671805	691.386	2.23e-152	3.62e-151
FAM161B	273.397	1.80177	0.132838	185.577	2.94e-42	1.38e-41
LRRC58	4069.3	1.80045	0.0689593	651.914	8.57e-144	1.28e-142
CCT6B	60.4329	1.80004	0.284223	40.4259	2.04e-10	4.39e-10
UNC79	12.2646	1.7999	0.592969	9.38846	0.00218356	0.00320847
PRRG2	12.381	1.79875	0.561557	10.5435	0.00116595	0.00175331
CPNE8	1644.96	1.79838	0.0638469	783.814	1.78e-172	3.36e-171
SYDE2	547.123	1.79831	0.121566	214.295	1.59e-48	8.3e-48
TARBP1	2183.51	1.79825	0.0644752	758.289	6.33e-167	1.15e-165
OSGIN2	3034.5	1.79823	0.0593779	889.269	2.11e-195	4.65e-194
SLC7A5P1	73.612	1.79727	0.24574	54.2872	1.73e-13	4.15e-13
SPTBN1	70478.4	1.79609	0.0757489	529.662	3.35e-117	3.95e-116
ZNF28	1235.49	1.79563	0.0741273	579.268	5.41e-128	7.03e-127
DHX35	1002.26	1.79549	0.0816049	478.366	4.85e-106	5.1e-105
GPNMB	51775.6	1.79467	0.0466691	1396.01	1.55e-305	6.39e-304
SEPHS2	4527.45	1.7939	0.0588052	893.745	2.25e-196	5.02e-195
NHLRC2	1401.06	1.7915	0.118427	218.837	1.62e-49	8.62e-49
CDH1	16.7733	1.79056	0.478299	14.4211	0.000146152	0.000235548
TARS2	2940.75	1.79038	0.0649591	733.598	1.48e-161	2.58e-160
PLCXD1	1540.83	1.78974	0.0759665	541.649	8.25e-120	1e-118
MPZL3	29.0055	1.78972	0.383199	22.2283	2.42e-06	4.34e-06
EHD3	1984.81	1.78887	0.0917602	364.517	2.92e-81	2.36e-80
SMIM12	3739.73	1.78882	0.0569322	953.993	1.8e-209	4.42e-208
ZNF491	91.7935	1.7887	0.219492	67.4229	2.19e-16	5.81e-16
LRRC3	202.108	1.7873	0.145364	153.936	2.39e-35	9.86e-35
TIMM44	2885.96	1.78658	0.055384	1015.69	6.97e-223	1.86e-221
EPM2A	581.047	1.78644	0.0911584	387.249	3.29e-86	2.82e-85
RHPN1-AS1	104.7	1.78207	0.218552	66.8133	2.98e-16	7.88e-16
ATP6V0C	15191.8	1.78128	0.0631291	753.934	5.6e-166	1.01e-164
LOC100289561	594.051	1.78124	0.108098	267.811	3.4e-60	2.11e-59
SLC25A32	2315.72	1.78102	0.0645893	739.784	6.68e-163	1.18e-161
MESP1	58.4447	1.7792	0.272062	43.4971	4.25e-11	9.36e-11
USE1	1595.12	1.77814	0.0921309	359.131	4.35e-80	3.48e-79
EXOSC3	1658.87	1.77696	0.0722849	590.402	2.05e-130	2.72e-129
TMEM138	3186.86	1.77653	0.0568028	949.994	1.33e-208	3.24e-207
FIG4	3519.44	1.77612	0.0583591	895.689	8.49e-197	1.9e-195
HBEGF	1986.03	1.77351	0.0759603	527.734	8.79e-117	1.03e-115
DOLK	1671.21	1.77329	0.0682689	662.054	5.34e-146	8.21e-145
ESCO1	1896.02	1.77243	0.0649111	730.688	6.35e-161	1.1e-159
DNTTIP2	4969.18	1.77207	0.0573604	916.601	2.42e-201	5.62e-200
PLAU	95.0064	1.77126	0.217195	67.4454	2.17e-16	5.74e-16
CAMLG	3059.01	1.77087	0.0663266	687.485	1.57e-151	2.53e-150
TMEM117	537.435	1.77084	0.0956272	345.153	4.82e-77	3.71e-76
ZNF570	184.022	1.77071	0.162161	120.101	6.01e-28	2.13e-27
CDK4	14738.8	1.76798	0.0569591	914.212	7.99e-201	1.84e-199
FAM83G	2032.21	1.76779	0.0849495	416.834	1.19e-92	1.09e-91
PRMT3	2834.22	1.76683	0.0571571	931.431	1.44e-204	3.42e-203
DPP3	9747.3	1.7664	0.0448858	1482.96	0	0
GTF2H1	8083.3	1.76585	0.0493451	1226.25	1.2e-268	4.11e-267
NCOA2	1472.26	1.76575	0.138758	154.313	1.98e-35	8.17e-35
CREB3L4	626.637	1.7653	0.0901681	384.807	1.12e-85	9.56e-85
CLDN12	4691.24	1.7639	0.0537884	1036.99	1.64e-227	4.5e-226
UBE2B	3737.6	1.7636	0.0746302	534.33	3.23e-118	3.85e-117
MPC1	413.221	1.7617	0.132555	173.917	1.03e-39	4.62e-39
IFI35	1741.59	1.76085	0.0824811	441.078	6.31e-98	6.1e-97
POPDC2	51.9751	1.76044	0.296202	35.7616	2.23e-09	4.58e-09
ARPC4-TTLL3	1192.53	1.75991	0.127229	183.358	8.96e-42	4.17e-41
STEAP1B	213.75	1.7598	0.144214	150.96	1.07e-34	4.35e-34
ZNF567	505.455	1.75934	0.109968	253.97	3.54e-57	2.11e-56
PTP4A3	194.707	1.75712	0.154349	130.97	2.51e-30	9.36e-30
IFRD1	3576.57	1.75694	0.061099	797.923	1.53e-175	2.94e-174
SS18L2	985.332	1.75562	0.0845829	424.651	2.37e-94	2.22e-93
SLC25A26	1687.3	1.75514	0.0782282	489.074	2.27e-108	2.44e-107
AOC2	20.2421	1.75473	0.437083	16.538	4.77e-05	7.91e-05
GNAZ	95.2637	1.75412	0.205551	74.4168	6.32e-18	1.76e-17
AKAP13	5982.96	1.75359	0.086107	394.022	1.1e-87	9.64e-87
OGG1	1178.15	1.75308	0.0711004	604.356	1.89e-133	2.58e-132
FZD8	490.335	1.75211	0.0969739	329.913	1e-73	7.42e-73
LOC100287846	13.9045	1.75164	0.55269	10.2197	0.0013895	0.00207638
GNS	48962.3	1.75082	0.077239	485.549	1.33e-107	1.42e-106
NCR3LG1	4328.26	1.75023	0.249352	46.5618	8.88e-12	2.01e-11
CD320	6975.79	1.74594	0.0733573	539.044	3.04e-119	3.66e-118
HECTD1	16910.8	1.7447	0.0676184	631.047	2.96e-139	4.24e-138
COPS7A	4865.96	1.74439	0.054051	1004.08	2.33e-220	6.12e-219
DGKI	189.807	1.74337	0.161696	116.836	3.12e-27	1.09e-26
ESYT3	59.6775	1.74219	0.28675	37.085	1.13e-09	2.36e-09
NAA40	5036.66	1.74067	0.053468	1021.5	3.81e-224	1.02e-222
CACFD1	1988.76	1.74032	0.0737986	539.779	2.11e-119	2.55e-118
SOAT1	9860.84	1.73861	0.0486285	1222.57	7.59e-268	2.58e-266
SPOCK1	5050.91	1.73693	0.0722695	551.697	5.38e-122	6.63e-121
LMTK2	2685.15	1.73665	0.0966791	308.344	5.01e-69	3.48e-68
LARP1	27322.8	1.73632	0.0656961	661.611	6.67e-146	1.02e-144
TG	14.3938	1.73626	0.534719	10.7506	0.00104247	0.00157537
GYG1	6845.73	1.73596	0.0604129	789.186	1.21e-173	2.31e-172
KANTR	49.6008	1.73253	0.296847	34.5379	4.18e-09	8.48e-09
PPTC7	1594.29	1.73168	0.085438	397.95	1.54e-88	1.36e-87
DDHD1	2325.13	1.73083	0.0870213	379.985	1.25e-84	1.06e-83
FAM212B-AS1	67.1276	1.72738	0.248886	49.0134	2.54e-12	5.87e-12
FASTKD1	1270.28	1.72553	0.0704383	594.746	2.33e-131	3.12e-130
SYNE3	82.1926	1.72377	0.239424	52.2766	4.82e-13	1.14e-12
TAZ	1389.11	1.72273	0.0717181	568.444	1.22e-125	1.56e-124
ARRB1	2619.39	1.72215	0.0571298	888.867	2.58e-195	5.68e-194
LOC613037	342.106	1.72156	0.148205	132.631	1.09e-30	4.09e-30
ZNF443	140.598	1.72132	0.172163	101.724	6.38e-24	2.07e-23
ATP6V1A	9317.95	1.72034	0.0467476	1298.58	2.3e-284	8.63e-283
ANKEF1	293.251	1.72019	0.129509	177.392	1.8e-40	8.16e-40
JAK2	511.684	1.72013	0.106643	258.88	3.01e-58	1.82e-57
UBE2MP1	9.94078	1.71997	0.628898	7.65179	0.00567159	0.00803409
SLC6A8	15729.2	1.71995	0.0437556	1474.96	1.08694442085074e-322	4.8764279244531e-321
CD83	76.6193	1.71952	0.248653	48.1847	3.88e-12	8.89e-12
PRR7-AS1	60.7719	1.71911	0.295504	33.878	5.87e-09	1.18e-08
RNMTL1	1522.94	1.71745	0.0776953	476.891	1.01e-105	1.07e-104
RITA1	2930.65	1.71738	0.0552721	942.957	4.5e-207	1.09e-205
MMP3	10.5969	1.71693	0.598541	8.433	0.00368472	0.00530544
STXBP1	3394.57	1.71582	0.0590531	817.941	6.78e-180	1.34e-178
BRI3	8890.53	1.71447	0.083212	403.473	9.66e-90	8.61e-89
DZIP1L	770.203	1.71408	0.0918972	344.237	7.62e-77	5.87e-76
DUSP5P1	26.7189	1.71404	0.418678	16.8964	3.95e-05	6.58e-05
DEPDC5	1113.91	1.71389	0.0769691	490.159	1.32e-108	1.43e-107
NPIPB3	2923.13	1.71346	0.10517	253.337	4.86e-57	2.89e-56
COL18A1-AS1	17.949	1.71322	0.48243	12.8323	0.000340692	0.000534868
LOC100506603	278.409	1.71162	0.135152	160.875	7.29e-37	3.09e-36
BPHL	1588.38	1.7116	0.0663689	655.921	1.15e-144	1.74e-143
EDARADD	109.168	1.71138	0.196486	77.0765	1.64e-18	4.65e-18
ANKRD20A5P	233.093	1.71103	0.133664	166.648	3.99e-38	1.74e-37
GMDS	3133.83	1.71004	0.0696269	581.466	1.8e-128	2.34e-127
GAA	2915.88	1.70975	0.0585589	829.805	1.79e-182	3.63e-181
SLC35F3	101.164	1.70918	0.207764	68.5481	1.24e-16	3.31e-16
MANEAL	2617.78	1.70885	0.059949	792.524	2.28e-174	4.36e-173
STX18	2041.37	1.70663	0.0650518	673.17	2.04e-148	3.2e-147
MTFR1	1630.44	1.70496	0.0695031	590.496	1.95e-130	2.59e-129
ATP6V1G1	7319.12	1.70432	0.0625676	709.19	3e-156	5.04e-155
IL21R-AS1	13.5485	1.70361	0.526318	10.7492	0.00104326	0.00157642
MACROD1	723.215	1.70274	0.114507	215.623	8.15e-49	4.28e-48
TXLNG	2404.74	1.70208	0.0617932	740.603	4.43e-163	7.84e-162
KCTD12	316.983	1.70128	0.140167	145.972	1.32e-33	5.24e-33
PRICKLE2	3078.54	1.7007	0.0754459	488.751	2.66e-108	2.87e-107
C1orf233	2659.29	1.70018	0.0647812	668.656	1.96e-147	3.05e-146
RHOBTB3	5547.72	1.6985	0.0634757	686.335	2.8e-151	4.49e-150
MPHOSPH6	1698.8	1.69801	0.0729289	529.409	3.8e-117	4.48e-116
THUMPD2	670.994	1.69724	0.0919377	339.555	7.98e-76	6.05e-75
PAQR8	400.177	1.69601	0.114759	218.483	1.94e-49	1.03e-48
ULBP3	286.988	1.69429	0.134528	158.795	2.07e-36	8.72e-36
EPHB1	97.136	1.69422	0.206601	68.3545	1.37e-16	3.65e-16
ETFDH	1162.28	1.69301	0.0793855	447.803	2.17e-99	2.13e-98
BHLHE40	18300.2	1.69283	0.0492355	1126.74	5.1e-247	1.55e-245
GFM1	4683.47	1.69282	0.0531061	982.764	1e-215	2.55e-214
ZNF814	216.725	1.69217	0.143162	141.285	1.39e-32	5.43e-32
MAST1	130.508	1.69102	0.178438	91.2854	1.24e-21	3.81e-21
TMEM135	3908.21	1.69098	0.0532837	978.075	1.05e-214	2.64e-213
CUTC	1376.92	1.69059	0.0742205	510.075	6.11e-113	6.94e-112
ZNF91	2026.47	1.68971	0.073679	510.804	4.24e-113	4.83e-112
CMC2	1447.94	1.68939	0.111661	220.186	8.24e-50	4.41e-49
UBE2D4	2112.33	1.68893	0.065447	650.6	1.65e-143	2.48e-142
PEPD	8102.75	1.68805	0.0527328	982.753	1.01e-215	2.56e-214
LOC100996255	39.7372	1.6876	0.316927	28.9068	7.59e-08	1.46e-07
TTBK1	15.8402	1.68513	0.505326	11.3298	0.000762729	0.00116558
TMEM55A	1293.62	1.68103	0.0714398	547.452	4.51e-121	5.53e-120
INO80D	1798.94	1.68071	0.0852694	375.88	9.81e-84	8.16e-83
FAM84A	161.871	1.68042	0.167008	102.209	5e-24	1.63e-23
THSD7A	87.1649	1.67966	0.214369	62.542	2.61e-15	6.65e-15
RHBDF1	4015.56	1.67937	0.0521341	1008.44	2.63e-221	6.94e-220
C19orf24	2123.92	1.67912	0.0992022	275.141	8.6e-62	5.46e-61
DUSP2	1141.62	1.67824	0.0820052	411.5	1.73e-91	1.56e-90
LOC100652758	99.3028	1.67706	0.202317	69.9073	6.22e-17	1.68e-16
TMIE	28.1155	1.67554	0.378493	19.9433	7.98e-06	1.39e-05
LIFR	379.773	1.67547	0.12062	192.354	9.74e-44	4.71e-43
PEX3	2013.38	1.67494	0.0669503	611.732	4.7e-135	6.52e-134
LOC100049716	26.2503	1.67487	0.391354	18.6471	1.57e-05	2.69e-05
C7orf25	1236.51	1.67466	0.0697902	571.682	2.42e-126	3.11e-125
LINC00630	155.962	1.67449	0.176169	90.8238	1.57e-21	4.8e-21
CYP4F35P	31.6264	1.67431	0.353994	22.8103	1.79e-06	3.23e-06
COMMD9	5969.3	1.67319	0.0497513	1092.22	1.62e-239	4.77e-238
TMED8	195.794	1.67288	0.201411	67.6784	1.92e-16	5.11e-16
MDK	270.158	1.67106	0.130968	164.055	1.47e-37	6.34e-37
CTSD	235227	1.67104	0.0465629	1222.4	8.26e-268	2.8e-266
OSBP2	1085.1	1.67077	0.0895119	340.846	4.18e-76	3.18e-75
OPRK1	47.3974	1.66907	0.30295	30.7112	2.99e-08	5.85e-08
CCDC171	131.128	1.6671	0.180018	86.9053	1.14e-20	3.41e-20
GUSBP11	661.96	1.66694	0.100579	271.483	5.39e-61	3.38e-60
PIGW	695.935	1.66614	0.0889807	349.669	5e-78	3.9e-77
MAP3K6	1438.97	1.66593	0.0731233	509.944	6.52e-113	7.41e-112
PREB	4485.37	1.66395	0.0558765	857.514	1.69e-188	3.57e-187
ALOX12-AS1	76.9563	1.66377	0.244166	46.7967	7.87e-12	1.78e-11
NFKBID	163.985	1.66298	0.163996	103.984	2.04e-24	6.7e-24
SP140	277.53	1.66287	0.155736	112.702	2.51e-26	8.59e-26
ATP6V1F	6834.14	1.6616	0.0584158	776.554	6.76e-171	1.26e-169
PPT1	7128.53	1.66116	0.0474939	1180.11	1.28e-258	4.18e-257
MNT	4016.99	1.66041	0.0571061	818.549	5e-180	9.96e-179
FAM171B	556.617	1.6599	0.105854	243.709	6.11e-55	3.53e-54
ZNF829	249.98	1.65758	0.144725	131.131	2.32e-30	8.64e-30
STOX1	164.599	1.65668	0.167529	98.516	3.22e-23	1.03e-22
FRMD3	87.524	1.65626	0.22148	56.604	5.33e-14	1.3e-13
INSIG1	7844.15	1.65587	0.0515581	991.524	1.25e-217	3.22e-216
MSH5	631.067	1.65436	0.132397	151.764	7.13e-35	2.91e-34
SERTAD2	3871.18	1.65343	0.0871246	344.932	5.38e-77	4.15e-76
HSPA4	14403.6	1.65297	0.0459371	1239.94	1.27e-271	4.41e-270
DNAJB9	1720.83	1.65283	0.0701628	543.536	3.21e-120	3.9e-119
SH3D21	2085.68	1.651	0.0646162	638.912	5.76e-141	8.35e-140
SNORA67	11.3399	1.64972	0.602348	7.62272	0.00576374	0.0081575
GDPD3	125.078	1.64971	0.182908	82.5341	1.04e-19	3.03e-19
SYTL3	546.313	1.64926	0.0921363	322.722	3.7e-72	2.67e-71
DEF8	6323.26	1.64753	0.0501545	1041.63	1.61e-228	4.44e-227
RPP25	70.9496	1.64467	0.248846	44.1699	3.01e-11	6.67e-11
SIGLEC9	16.6422	1.64434	0.552084	8.89972	0.00285214	0.0041487
AGO2	1967.72	1.64364	0.208891	58.9953	1.58e-14	3.92e-14
LINC01547	14.3298	1.6436	0.547806	9.11237	0.00253887	0.00370802
FAM90A1	37.5693	1.64354	0.323297	26.3368	2.87e-07	5.37e-07
C7orf69	43.3059	1.64347	0.312602	27.9852	1.22e-07	2.33e-07
CALML4	207.889	1.64228	0.150381	119.945	6.5e-28	2.3e-27
GPATCH11	804.165	1.64006	0.093126	305.86	1.74e-68	1.2e-67
DUS3L	1207.75	1.63944	0.0737911	488.175	3.56e-108	3.82e-107
SDAD1	3584.8	1.63801	0.0560968	828.942	2.75e-182	5.57e-181
PEX5	3894.04	1.63797	0.0609409	698.765	5.55e-154	9.16e-153
STAMBPL1	477.186	1.63787	0.106196	237.486	1.39e-53	7.84e-53
NHLRC3	1429.01	1.63785	0.0733146	490.657	1.03e-108	1.11e-107
SMIM10L2A	16.1046	1.63762	0.487206	11.5279	0.000685611	0.0010518
KSR1	590.378	1.63684	0.100857	261.492	8.12e-59	4.94e-58
SARDH	43.1268	1.63656	0.307583	28.732	8.31e-08	1.59e-07
MORC4	2401.66	1.63638	0.061977	681.329	3.43e-150	5.47e-149
SPATA7	492.155	1.63623	0.0972153	285.157	5.65e-64	3.68e-63
NBPF15	3282.52	1.63438	0.0613728	688.177	1.11e-151	1.8e-150
ARMCX1	2638.63	1.63437	0.0605578	710.969	1.23e-156	2.08e-155
RAB27A	3588.15	1.63423	0.0579769	771.285	9.45e-170	1.74e-168
LOC100128361	38.7385	1.63412	0.342715	22.9127	1.7e-06	3.07e-06
HMOX2	8031.99	1.63265	0.0721501	489.729	1.63e-108	1.77e-107
VPS41	4381.02	1.63235	0.0603274	707.061	8.71e-156	1.45e-154
ZNF330	3602.48	1.6307	0.06525	603.705	2.62e-133	3.57e-132
UHRF1BP1L	2761.03	1.63057	0.0714191	504.524	9.86e-112	1.1e-110
PC	684.557	1.63009	0.0903347	324.375	1.61e-72	1.17e-71
HECW2	103.277	1.62973	0.212836	58.9936	1.58e-14	3.92e-14
FAM149A	346.749	1.62972	0.11764	192.851	7.58e-44	3.67e-43
RNASEK	8228.47	1.62958	0.0701137	516.839	2.06e-114	2.38e-113
ZNF354B	727.872	1.62958	0.104693	237.802	1.19e-53	6.7e-53
TPP1	29527.3	1.62907	0.0715906	493.22	2.84e-109	3.11e-108
LAGE3	1209.4	1.62863	0.0968	275.238	8.19e-62	5.2e-61
WWOX	253.663	1.62833	0.136161	143.861	3.81e-33	1.5e-32
C11orf45	1010.75	1.62745	0.078436	426.685	8.56e-95	8.04e-94
FAM76A	385.144	1.6274	0.107473	231.388	2.97e-52	1.65e-51
DDTL	123.527	1.62603	0.1815	81.5223	1.73e-19	5.03e-19
ZNF787	2218.76	1.62509	0.083395	367.053	8.2e-82	6.66e-81
PRUNE2	1112.97	1.62436	0.130898	148.362	3.95e-34	1.59e-33
PXK	1400.21	1.62305	0.0714309	508.866	1.12e-112	1.27e-111
DIMT1	2728.44	1.62301	0.0607124	696.883	1.42e-153	2.34e-152
RYBP	3324.83	1.62241	0.0580806	758.888	4.69e-167	8.52e-166
ARHGEF16	147.091	1.62136	0.18348	78.2935	8.88e-19	2.53e-18
PRDM4	5514.82	1.62028	0.0616378	665.137	1.14e-146	1.76e-145
TTC5	1241.96	1.61915	0.0744255	467.17	1.32e-103	1.35e-102
CHFR	3300.85	1.61877	0.0568901	788.469	1.73e-173	3.3e-172
NNT-AS1	720.352	1.61824	0.0985031	266.265	7.4e-60	4.56e-59
PPRC1	5243.07	1.61812	0.0645041	605.474	1.08e-133	1.48e-132
GLRX2	1007.15	1.61741	0.0802431	402.002	2.02e-89	1.8e-88
SUPV3L1	2084.53	1.61651	0.0588081	744.612	5.96e-164	1.06e-162
2025-03-09	1745.85	1.6163	0.0693338	532.901	6.61e-118	7.85e-117
TBX3	130.401	1.6145	0.199705	65.3315	6.33e-16	1.65e-15
MAPK10	97.6274	1.61419	0.201292	65.4098	6.08e-16	1.59e-15
TLCD1	768.756	1.61362	0.0897387	320.599	1.07e-71	7.72e-71
LRRN2	12.934	1.61072	0.588912	7.54448	0.00601943	0.0085008
LINC01278	1209.54	1.60891	0.0792444	405.497	3.5e-90	3.14e-89
POU6F1	250.123	1.60865	0.13878	134.88	3.51e-31	1.33e-30
MAZ	19955.6	1.60767	0.0533501	868.252	7.83e-191	1.67e-189
FAM65A	13493.3	1.60682	0.0638951	604.777	1.53e-133	2.09e-132
GBA	13547.2	1.6067	0.0452249	1212.27	1.31e-265	4.39e-264
ZFP69B	128.39	1.60657	0.180087	80.6246	2.73e-19	7.88e-19
LINC00511	42.9125	1.60599	0.32503	24.5887	7.1e-07	1.3e-06
CNNM3	1483.84	1.60515	0.0808493	384.895	1.07e-85	9.15e-85
FAM134A	8338.53	1.60395	0.0459801	1174.72	1.91e-257	6.15e-256
ISPD	267.189	1.60346	0.131467	149.731	1.99e-34	8.04e-34
SLC39A13	14003.5	1.60299	0.0481835	1061.79	6.67e-233	1.9e-231
CCDC154	23.2629	1.6024	0.444221	13.1112	0.000293543	0.000463363
RNF149	3196.76	1.60225	0.0622062	644.37	3.75e-142	5.53e-141
EPS8	6170.02	1.6018	0.0695471	509.272	9.13e-113	1.03e-111
[truncated: 9,544 more rows]
