# Supplementary material for: Differential contribution of TFE3 isoforms to cell motility and invasion
Source: EMBO Rep. 2025 Dec 8;27(2):471–500. doi: 10.1038/s44319-025-00659-3 (PMC12852735; doi:10.1038/s44319-025-00659-3)
Supplement: Supplementary file 6 — Movie EV1 [file 44319_2025_659_MOESM6_ESM.zip]

Archive with 5 entries (4 files):
- Movie EV1/Movie EV1 README.txt
- Movie EV1/Movie EV1.avi
- Movie EV1/
- __MACOSX/Movie EV1/._Movie EV1 README.txt
- __MACOSX/Movie EV1/._Movie EV1.avi
