# Supplementary material for: Differential contribution of TFE3 isoforms to cell motility and invasion
Source: EMBO Rep. 2025 Dec 8;27(2):471–500. doi: 10.1038/s44319-025-00659-3 (PMC12852735; doi:10.1038/s44319-025-00659-3)
Supplement: Supplementary file 8 — Movie EV3 [file 44319_2025_659_MOESM8_ESM.zip › Movie EV3/Movie EV3 README.txt]

Movie EV3. Scratch wound healing assay of ARPE19 cells infected with adenovirus expressing TFE3-S.
