# Supplementary material for: Differential contribution of TFE3 isoforms to cell motility and invasion
Source: EMBO Rep. 2025 Dec 8;27(2):471–500. doi: 10.1038/s44319-025-00659-3 (PMC12852735; doi:10.1038/s44319-025-00659-3)
Supplement: Supplementary file 9 — Source data Fig. 1 [file 44319_2025_659_MOESM9_ESM.zip]

Archive with 84 entries (70 files):
- Figure 1/
- __MACOSX/._Figure 1
- Figure 1/1K/
- __MACOSX/Figure 1/._1K
- Figure 1/1L/
- __MACOSX/Figure 1/._1L
- Figure 1/.DS_Store
- __MACOSX/Figure 1/._.DS_Store
- Figure 1/1D/
- __MACOSX/Figure 1/._1D
- Figure 1/1H/
- __MACOSX/Figure 1/._1H
- Figure 1/1A/
- __MACOSX/Figure 1/._1A
- Figure 1/1J/
- __MACOSX/Figure 1/._1J
- Figure 1/1M/
- __MACOSX/Figure 1/._1M
- Figure 1/1C/
- __MACOSX/Figure 1/._1C
- Figure 1/1F/
- __MACOSX/Figure 1/._1F
- Figure 1/1E/
- __MACOSX/Figure 1/._1E
- Figure 1/1B/
- __MACOSX/Figure 1/._1B
- Figure 1/1G/
- __MACOSX/Figure 1/._1G
- Figure 1/1I/
- __MACOSX/Figure 1/._1I
- Figure 1/1K/Source Data Fig 1K.xlsx
- __MACOSX/Figure 1/1K/._Source Data Fig 1K.xlsx
- Figure 1/1L/Source Data Fig 1L.pdf
- __MACOSX/Figure 1/1L/._Source Data Fig 1L.pdf
- Figure 1/1D/Source Data Fig 1D.xlsx
- __MACOSX/Figure 1/1D/._Source Data Fig 1D.xlsx
- Figure 1/1H/Source Data Fig 1H.xlsx
- __MACOSX/Figure 1/1H/._Source Data Fig 1H.xlsx
- Figure 1/1A/Source Data Fig 1A.pdf
- __MACOSX/Figure 1/1A/._Source Data Fig 1A.pdf
- Figure 1/1J/Source Data Fig 1J.pdf
- __MACOSX/Figure 1/1J/._Source Data Fig 1J.pdf
- Figure 1/1M/Torin2h.tif
- __MACOSX/Figure 1/1M/._Torin2h.tif
- Figure 1/1M/Torin24h.tif
- __MACOSX/Figure 1/1M/._Torin24h.tif
- Figure 1/1M/.DS_Store
- __MACOSX/Figure 1/1M/._.DS_Store
- Figure 1/1M/Control.tif
- __MACOSX/Figure 1/1M/._Control.tif
- Figure 1/1M/CHLQ4h.tif
- __MACOSX/Figure 1/1M/._CHLQ4h.tif
- Figure 1/1M/NaAsO2_4h.tif
- __MACOSX/Figure 1/1M/._NaAsO2_4h.tif
- Figure 1/1M/EBSS24h.tif
- __MACOSX/Figure 1/1M/._EBSS24h.tif
- Figure 1/1M/CCCP2h.tif
- __MACOSX/Figure 1/1M/._CCCP2h.tif
- Figure 1/1M/LLOMe4h.tif
- __MACOSX/Figure 1/1M/._LLOMe4h.tif
- Figure 1/1M/NaAsO2_2h.tif
- __MACOSX/Figure 1/1M/._NaAsO2_2h.tif
- Figure 1/1M/EBSS12h.tif
- __MACOSX/Figure 1/1M/._EBSS12h.tif
- Figure 1/1M/CCCP4h.tif
- __MACOSX/Figure 1/1M/._CCCP4h.tif
- Figure 1/1M/CHLQ2h.tif
- __MACOSX/Figure 1/1M/._CHLQ2h.tif
- Figure 1/1M/LLOMe2h.tif
- __MACOSX/Figure 1/1M/._LLOMe2h.tif
- Figure 1/1C/Source Data Fig 1C.pdf
- __MACOSX/Figure 1/1C/._Source Data Fig 1C.pdf
- Figure 1/1F/Source Data Fig 1F.xlsx
- __MACOSX/Figure 1/1F/._Source Data Fig 1F.xlsx
- Figure 1/1E/.DS_Store
- __MACOSX/Figure 1/1E/._.DS_Store
- Figure 1/1E/Source Data Fig 1E.pdf
- __MACOSX/Figure 1/1E/._Source Data Fig 1E.pdf
- Figure 1/1B/Source Data Fig 1B.xlsx
- __MACOSX/Figure 1/1B/._Source Data Fig 1B.xlsx
- Figure 1/1G/Source Data Fig 1G.pdf
- __MACOSX/Figure 1/1G/._Source Data Fig 1G.pdf
- Figure 1/1I/Source Data Fig 1I.xlsx
- __MACOSX/Figure 1/1I/._Source Data Fig 1I.xlsx
