# Supplementary material for: Differential contribution of TFE3 isoforms to cell motility and invasion
Source: EMBO Rep. 2025 Dec 8;27(2):471–500. doi: 10.1038/s44319-025-00659-3 (PMC12852735; doi:10.1038/s44319-025-00659-3)
Supplement: Supplementary file 9 — Source data Fig. 1 [file 44319_2025_659_MOESM9_ESM.zip › Figure 1/1K/Source Data Fig 1K.xlsx]

## Sheet: Sheet1
		Source Data Fig. 1K
		Experiment 1
			TFE3
			Total	Long	Ratio Long/total	Fold change (ratio Long/total)
		Control	20359.3	2035.06	0.0999572	1
		MLN4924	59354	24905	0.419602	4.19782
		Experiment 2
			TFE3
			Total	Long	Ratio Long/total	Fold change (ratio Long/total)
		Control	45229.6	4807.47	0.10629	1
		MLN4924	57826.4	20281.1	0.350724	3.29968
		Experiment 3
			TFE3
			Total	Long	Ratio Long/total	Fold change (ratio Long/total)
		Control	35771.6	3842.28	0.107411	1
		MLN4924	56083.3	22368.4	0.398843	3.71323
		Experiment 4
			TFE3
			Total	Long	Ratio Long/total	Fold change (ratio Long/total)
		Control	27204.8	3092.62	0.113679	1
		MLN4924	42676.5	20654.8	0.483986	4.25747
		Experiment 5
			TFE3
			Total	Long	Ratio Long/total	Fold change (ratio Long/total)
		Control	33448.3	4680.64	0.139936	1
		MLN4924	64644.7	28168.1	0.435737	3.11382
				Mean	Stdev	p-value (compared to control)
		Fold change (ratio TFE3 Long/total)	Control	1
			MLN4924	3.716	0.5151	<0.0001
