# Supplementary material for: Differential contribution of TFE3 isoforms to cell motility and invasion
Source: EMBO Rep. 2025 Dec 8;27(2):471–500. doi: 10.1038/s44319-025-00659-3 (PMC12852735; doi:10.1038/s44319-025-00659-3)
Supplement: Supplementary file 9 — Source data Fig. 1 [file 44319_2025_659_MOESM9_ESM.zip › Figure 1/1D/Source Data Fig 1D.xlsx]

## Sheet: Sheet1
		Source Data Fig. 1D
		Experiment 1
			TFE3
			Short	Long	Ratio Long/Short	Fold change (ratio Long/Short)
		Control	6656.93	1514.58	0.227519	1
		EBSS 24h	5331.91	2993.96	0.561518	2.46801
		Refed 0.5h	7610.03	3700.43	0.486256	2.13721
		Refed 1h	8220.25	3271.84	0.398022	1.7494
		Refed 3h	8393.84	1536.82	0.183089	0.804721
		Refed 6h	8479.57	1173.23	0.13836	0.608126
		Experiment 2
			TFE3
			Short	Long	Ratio Long/Short	Fold change (ratio Long/Short)
		Control	7496.4	1462.41	0.195081	1
		EBSS 24h	6297.67	3747.72	0.595096	3.05051
		Refed 0.5h	6882.13	5186.13	0.753565	3.86283
		Refed 1h	7122.13	3467.3	0.486835	2.49555
		Refed 3h	7236.26	1386.46	0.191599	0.982148
		Refed 6h	6645.28	864.092	0.130031	0.666548
		Experiment 3
			TFE3
			Short	Long	Ratio Long/Short	Fold change (ratio Long/Short)
		Control	12130.6	2741.84	0.226026	1
		EBSS 24h	11271.6	7659.74	0.679563	3.00657
		Refed 0.5h	9162.03	6068.2	0.662321	2.93028
		Refed 1h	9684.79	5966.26	0.616044	2.72554
		Refed 3h	9976.91	2433.01	0.243864	1.07892
		Refed 6h	9581.62	1286.16	0.134232	0.59388
				Mean	Stdev	p-value (compared to EBSS 24h)
		Fold change (ratio TFE3 Long/Short)	Control	1	0	0.0023
			EBSS 24h	2.843	0.3239
			Refed 0.5h	2.977	0.8609	0.9987
			Refed 1h	2.327	0.5125	0.6947
			Refed 3h	0.9533	0.1419	0.0019
			Refed 6h	0.6233	0.04163	0.0005
