# Supplementary material for: Differential contribution of TFE3 isoforms to cell motility and invasion
Source: EMBO Rep. 2025 Dec 8;27(2):471–500. doi: 10.1038/s44319-025-00659-3 (PMC12852735; doi:10.1038/s44319-025-00659-3)
Supplement: Supplementary file 9 — Source data Fig. 1 [file 44319_2025_659_MOESM9_ESM.zip › Figure 1/1H/Source Data Fig 1H.xlsx]

## Sheet: Sheet1
		Source Data Fig. 1H
		Experiment 1
			TFE3
			Total	Long	Ratio Long/Total	Fold change (ratio Long/Total)
		siContol	69382.2	9845.94	0.141909	1
		siFLCN	103820	35103.7	0.33812	2.38
		Experiment 2
			TFE3
			Total	Long	Ratio Long/Total	Fold change (ratio Long/Total)
		siContol	59438.2	4818.1	0.0810607	1
		siFLCN	97833.1	37148.4	0.379712	4.68
		Experiment 3
			TFE3
			Total	Long	Ratio Long/Total	Fold change (ratio Long/Total)
		siContol	73785.4	11165.7	0.151327	1
		siFLCN	117275	48353.7	0.41231	2.72
				Mean	Stdev	p-value (compared to control)
		Fold change (ratio Long/TFE3-total)	siContol	1	0
			siFLCN	3.264	1.242	0.0343
