# Supplementary material for: Differential contribution of TFE3 isoforms to cell motility and invasion
Source: EMBO Rep. 2025 Dec 8;27(2):471–500. doi: 10.1038/s44319-025-00659-3 (PMC12852735; doi:10.1038/s44319-025-00659-3)
Supplement: Supplementary file 9 — Source data Fig. 1 [file 44319_2025_659_MOESM9_ESM.zip › Figure 1/1F/Source Data Fig 1F.xlsx]

## Sheet: Sheet1
		Source Data Fig. 1F
		Experiment 1
			TFE3
			Short	Long	Ratio Long/Short	Fold change (ratio Long/Short)
		Control	19911.8	2285.15	0.114764	1
		EBSS 24h	17686.3	8773.52	0.496062	4.32246
		Refed + MG132 0.5h	15268.8	10408.5	0.681687	5.93992
		Refed + MG132 1h	14161.8	10630.8	0.75067	6.54101
		Refed + MG132 3h	12294.9	9667.35	0.78629	6.85139
		Refed + MG132 6h	8540.05	6917	0.809949	7.05754
		Experiment 2
			TFE3
			Short	Long	Ratio Long/Short	Fold change (ratio Long/Short)
		Control	22184.9	1732.33	0.0780858	1
		EBSS 24h	18489.4	5516.23	0.298345	3.82073
		Refed + MG132 0.5h	18938.5	5860.98	0.309475	3.96327
		Refed + MG132 1h	16630.6	5933.15	0.35676	4.56883
		Refed + MG132 3h	15932.9	5209.64	0.326973	4.18736
		Refed + MG132 6h	14769.8	5409.45	0.366251	4.69037
		Experiment 3
			TFE3
			Short	Long	Ratio Long/Short	Fold change (ratio Long/Short)
		Control	21664.6	2202.5	0.101663	1
		EBSS 24h	14860.3	5872.69	0.395192	3.88726
		Refed + MG132 0.5h	20189.5	10457.8	0.517982	5.09507
		Refed + MG132 1h	21276.3	10784.5	0.506876	4.98582
		Refed + MG132 3h	18855.1	7232.86	0.383603	3.77327
		Refed + MG132 6h	12347.3	4841.88	0.392141	3.85725
				Mean	Stdev	p-value (compared to EBSS 24h)
		Fold change (ratio TFE3 Long/Short)	Control	1	0	0.0069
			EBSS 24h	4.01	0.2707
			Refed + MG132 0.5h	5	0.9938	>0.9999
			Refed + MG132 1h	5.367	1.038	0.5996
			Refed + MG132 3h	4.937	1.67	>0.9999
			Refed + MG132 6h	5.203	1.661	>0.9999
