# Supplementary material for: Differential contribution of TFE3 isoforms to cell motility and invasion
Source: EMBO Rep. 2025 Dec 8;27(2):471–500. doi: 10.1038/s44319-025-00659-3 (PMC12852735; doi:10.1038/s44319-025-00659-3)
Supplement: Supplementary file 9 — Source data Fig. 1 [file 44319_2025_659_MOESM9_ESM.zip › Figure 1/1B/Source Data Fig 1B.xlsx]

## Sheet: Sheet1
		Source Data Fig. 1B
		Experiment 1
			TFE3
			Short	Long	Ratio Long/Short	Fold change (ratio Long/Short)
		Control	19656.6	2243.88	0.114154	1
		EBSS 1h	19674.2	2039.98	0.103688	0.908319
		EBSS 3h	17639.8	2329.5	0.132059	1.15685
		EBSS 8h	16494.1	5606.4	0.339904	2.97759
		EBSS 12h	19218.5	9767.45	0.508231	4.45215
		EBSS 24h	18996.4	12535.1	0.659868	5.7805
		Experiment 2
			TFE3
			Short	Long	Ratio Long/Short	Fold change (ratio Long/Short)
		Control	17567	1814.84	0.10331	1
		EBSS 1h	18407.5	1193.33	0.0648284	0.627515
		EBSS 3h	17245.5	1890.13	0.109602	1.06091
		EBSS 8h	17972.5	6188.15	0.344312	3.33281
		EBSS 12h	12706	5234.81	0.411995	3.98796
		EBSS 24h	11054	5842.18	0.528512	5.11581
		Experiment 3
			TFE3
			Short	Long	Ratio Long/Short	Fold change (ratio Long/Short)
		Control	28205.7	3048.57	0.108083	1
		EBSS 1h	20705.8	1746.67	0.0843567	0.780477
		EBSS 3h	19333.1	2393.74	0.123816	1.14556
		EBSS 8h	16341	5536.15	0.33879	3.13452
		EBSS 12h	20966.7	10073.5	0.480454	4.44522
		EBSS 24h	15588.1	7879.18	0.505461	4.67658
				Mean	Stdev	p-value (compared to control)
		Fold change (ratio TFE3 Long/Short)	Control	1	0
			EBSS 1h	0.7733	0.1401	0.7522
			EBSS 3h	1.123	0.05508	0.9678
			EBSS 8h	3.147	0.1756	<0.0001
			EBSS 12h	4.297	0.2656	<0.0001
			EBSS 24h	5.193	0.5537	<0.0001
