# Supplementary material for: Differential contribution of TFE3 isoforms to cell motility and invasion
Source: EMBO Rep. 2025 Dec 8;27(2):471–500. doi: 10.1038/s44319-025-00659-3 (PMC12852735; doi:10.1038/s44319-025-00659-3)
Supplement: Supplementary file 9 — Source data Fig. 1 [file 44319_2025_659_MOESM9_ESM.zip › Figure 1/1I/Source Data Fig 1I.xlsx]

## Sheet: Sheet1
		Source Data Fig. 1I
		Experiment 1
			FLCN	GAPDH	Ratio FLCN/GAPDH	Fold change (ratio FLCN/GAPDH)
		siContol	23553	17378.1	1.35533	1
		siFLCN	2129.2	18499.7	0.115094	0.0849198
		Experiment 2
			FLCN	GAPDH	Ratio FLCN/GAPDH	Fold change (ratio FLCN/GAPDH)
		siContol	33268.6	21203.5	1.56901	1
		siFLCN	3101.4	21876.8	0.141767	0.0903542
		Experiment 3
			FLCN	GAPDH	Ratio FLCN/GAPDH	Fold change (ratio FLCN/GAPDH)
		siContol	24872.8	16925.6	1.46954	1
		siFLCN	10313.9	20493.8	0.503268	0.342467
				Mean	Stdev	p-value (compared to control)
		Fold change (ratio FLCN/GAPDH)	siContol	1	0
			siFLCN	0.1726	0.1472	0.0006
