# Supplementary material for: Differential contribution of TFE3 isoforms to cell motility and invasion
Source: EMBO Rep. 2025 Dec 8;27(2):471–500. doi: 10.1038/s44319-025-00659-3 (PMC12852735; doi:10.1038/s44319-025-00659-3)
Supplement: Supplementary file 10 — Source data Fig. 2 [file 44319_2025_659_MOESM10_ESM.zip]

Archive with 40 entries (34 files):
- Figure 2/
- __MACOSX/._Figure 2
- Figure 2/2D/
- __MACOSX/Figure 2/._2D
- Figure 2/.DS_Store
- __MACOSX/Figure 2/._.DS_Store
- Figure 2/2G/
- __MACOSX/Figure 2/._2G
- Figure 2/2F/
- __MACOSX/Figure 2/._2F
- Figure 2/2B/
- __MACOSX/Figure 2/._2B
- Figure 2/2E/
- __MACOSX/Figure 2/._2E
- Figure 2/2D/Source Data Fig 2D.pdf
- __MACOSX/Figure 2/2D/._Source Data Fig 2D.pdf
- Figure 2/2G/r-TFE3-L Control.tif
- __MACOSX/Figure 2/2G/._r-TFE3-L Control.tif
- Figure 2/2G/r-TFE3-M106A Control.tif
- __MACOSX/Figure 2/2G/._r-TFE3-M106A Control.tif
- Figure 2/2G/r-TFE3-S EBSS 8h.tif
- __MACOSX/Figure 2/2G/._r-TFE3-S EBSS 8h.tif
- Figure 2/2G/r-TFE3-L EBSS 8h.tif
- __MACOSX/Figure 2/2G/._r-TFE3-L EBSS 8h.tif
- Figure 2/2G/r-TFE3-M106A EBSS 8h.tif
- __MACOSX/Figure 2/2G/._r-TFE3-M106A EBSS 8h.tif
- Figure 2/2G/r-TFE3-S Control.tif
- __MACOSX/Figure 2/2G/._r-TFE3-S Control.tif
- Figure 2/2F/Source Data Fig 2F.pdf
- __MACOSX/Figure 2/2F/._Source Data Fig 2F.pdf
- Figure 2/2B/Source Data Fig 2B.pdf
- __MACOSX/Figure 2/2B/._Source Data Fig 2B.pdf
- Figure 2/2E/rTFE3-L Torin1 8h .tif
- __MACOSX/Figure 2/2E/._rTFE3-L Torin1 8h .tif
- Figure 2/2E/rTFE3-L Control.tif
- __MACOSX/Figure 2/2E/._rTFE3-L Control.tif
- Figure 2/2E/rTFE3-M1A Control.tif
- __MACOSX/Figure 2/2E/._rTFE3-M1A Control.tif
- Figure 2/2E/rTFE3-M1A Torin1 8h.tif
- __MACOSX/Figure 2/2E/._rTFE3-M1A Torin1 8h.tif
