# Supplementary material for: Differential contribution of TFE3 isoforms to cell motility and invasion
Source: EMBO Rep. 2025 Dec 8;27(2):471–500. doi: 10.1038/s44319-025-00659-3 (PMC12852735; doi:10.1038/s44319-025-00659-3)
Supplement: Supplementary file 11 — Source data Fig. 3 [file 44319_2025_659_MOESM11_ESM.zip]

Archive with 14 entries (11 files):
- Figure 3/
- __MACOSX/._Figure 3
- Figure 3/3D/
- __MACOSX/Figure 3/._3D
- Figure 3/.DS_Store
- __MACOSX/Figure 3/._.DS_Store
- Figure 3/3E/
- __MACOSX/Figure 3/._3E
- Figure 3/3D/Source Data Fig 3D.xlsx
- __MACOSX/Figure 3/3D/._Source Data Fig 3D.xlsx
- Figure 3/3E/.DS_Store
- __MACOSX/Figure 3/3E/._.DS_Store
- Figure 3/3E/Source Data Fig 3E.xlsx
- __MACOSX/Figure 3/3E/._Source Data Fig 3E.xlsx
