# Supplementary material for: Differential contribution of TFE3 isoforms to cell motility and invasion
Source: EMBO Rep. 2025 Dec 8;27(2):471–500. doi: 10.1038/s44319-025-00659-3 (PMC12852735; doi:10.1038/s44319-025-00659-3)
Supplement: Supplementary file 11 — Source data Fig. 3 [file 44319_2025_659_MOESM11_ESM.zip › Figure 3/3D/Source Data Fig 3D.xlsx]

## Sheet: Sheet2
	Gene_Symbol	Ad. Null 1	Ad. Null 2	Ad. Null 3	Ad. TFE3-L 1	Ad. TFE3-L 2	Ad. TFE3-L 3	Ad. TFE3-S 1	Ad. TFE3-S 2	Ad. TFE3-S 3
	ATP6V0D1	6657	5680	6198	27139	25045	30694	23767	23103	18062
	ATP6V0D2	0	1	0	1226	1193	1166	818	828	638
	ABCB9	394	386	402	3508	3033	3896	2138	2104	1734
	GNS	22879	26579	27813	69608	66556	69983	69999	74246	55700
	ATP6V1C1	4071	3846	4164	22816	20859	22006	20913	21608	16389
	ATP6V0A1	2577	2545	2718	7998	7721	8572	9152	9256	7317
	CTSA	11429	10211	11222	93488	85978	100980	83670	81933	65499
	HEXA	7327	6382	7248	18305	16570	19019	16128	16656	12174
	HYAL1	9	7	15	256	251	263	1533	1574	1208
	SMPD1	4247	3640	4131	26205	22792	28526	13775	14126	10652
	CTSK	5389	4752	5329	65204	63932	67465	36807	38582	28761
	CTSF	3840	3146	3448	16522	14838	18361	12122	11818	9137
	ATP6V0B	3797	3207	3586	20911	18816	23373	14098	14243	11001
	GAA	1610	1569	1528	4838	4198	5180	4222	4244	3349
	RAB7A	11328	11381	11788	42950	42916	46082	36311	35711	27818
	CD63	33307	28771	31034	76023	75680	87414	72528	71439	55409
	ASAH1	1799	1703	1821	45924	42999	44571	43348	46136	34832
	SLC17A5	1665	1592	1785	3753	3418	3711	3255	3346	2573
	ATP6V0E2	2466	2134	2322	6132	5263	6697	4207	4266	3403
	RAB9B	163	157	195	858	791	936	690	741	575
	LAPTM4B	10741	8975	9982	20864	19888	22070	40687	41254	31228
	LAMP1	19564	17984	18750	48466	46831	51155	59355	61729	45297
	NAGLU	3801	3329	3592	6224	5347	7031	6062	6223	4772
	ATP6V1D	5145	4298	4782	28538	25754	28224	23419	23509	18874
	SGSH	915	767	854	2683	2606	3195	3695	3746	2885
	GM2A	317	349	389	3899	3661	3969	2882	3004	2292
	GUSB	4884.73	3982	4342.98	9092.94	8391.99	10094	8222	8293	6514
	NPC1	8242	9879	9892	22973	23066	22463	18601	19503	14395
	NPC2	7436	5862	6570	18366	17504	19664	14682	14421	11059
	ATP6V1B2	8432	7792	8639	46698	43824	48257	35245	35814	28528
	CLN3	1532.4	1452	1597.02	10981.5	10158.7	12329.2	10465.2	10292	7799.1
	RILP	139	115	117	2163	1898	2204	1290	1290	963
	CTNS	796	846	850	16814	15686	17856	17410	17693	13197
	MCOLN1	695	599	700	15026	13877	17123	17212	17220	13229
	CLCN7	5260	5128	5373	14966	13202	16472	15541	15291	11771
	GALNS	1603	1597	1777	3908	3563	4662	3681	3595	2755
	CLCN5	101	106	138	1718	1665	1681	1462	1573	1147
	GLB1	6293	6473	7030	15803	14799	16529	11440	11980	9318
	GLA	835	727	802	7636	6937	7666	5702	6031	4613
	TMEM55B	1682	1483	1435	12376	11244	12850	11604	11411	9464
	TMEM55A	746	664	712	1928	1758	1902	1811	1941	1468
	NAGPA	1209	955	1104	8800	7506	9367	7111	7133	5506
