# Supplementary material for: Differential contribution of TFE3 isoforms to cell motility and invasion
Source: EMBO Rep. 2025 Dec 8;27(2):471–500. doi: 10.1038/s44319-025-00659-3 (PMC12852735; doi:10.1038/s44319-025-00659-3)
Supplement: Supplementary file 11 — Source data Fig. 3 [file 44319_2025_659_MOESM11_ESM.zip › Figure 3/3E/Source Data Fig 3E.xlsx]

## Sheet: Sheet2
	Source Data for Fig. 3E
			Relative Quantity
			Exp 1	Exp 2	Exp 3
	UVRAG	Ad. Null	1	0.5	1
		Ad. rTFE3-L	2.802	2.9785	2.868
		Ad. rTFE3-S	3.642	3.9585	4.469
		Ad. rTFE3-L/M106A	2.844	3.1335	2.991
			Relative Quantity
			Exp 1	Exp 2	Exp 3
	WIPI1	Ad. Null	1	1.2	1.2
		Ad. rTFE3-L	2.564	2.1432	2.574
		Ad. rTFE3-S	3.167	3.9384	3.1452
		Ad. rTFE3-L/M106A	2.175	2.3532	1.7592
			Relative Quantity
			Exp 1	Exp 2	Exp 3
	ATG4A	Ad. Null	1	1	1
		Ad. rTFE3-L	2.436	2.447	2.498
		Ad. rTFE3-S	5.636	5.143	5.294
		Ad. rTFE3-L/M106A	2.764	2.532	2.209
			Relative Quantity
			Exp 1	Exp 2	Exp 3
	GABARAPL1	Ad. Null	0.714286	1	1
		Ad. rTFE3-L	9.92143	6.918	6.285
		Ad. rTFE3-S	6.87214	7.384	5.962
		Ad. rTFE3-L/M106A	8.72429	6.444	5.346
			Relative Quantity
			Exp 1	Exp 2	Exp 3
	MAP1LC3B	Ad. Null	1	1	1
		Ad. rTFE3-L	3.146	3.142	3.682
		Ad. rTFE3-S	3.25	2.728	3.018
		Ad. rTFE3-L/M106A	3.502	2.825	3.307
			Relative Quantity
			Exp 1	Exp 2	Exp 3
	ATG9	Ad. Null	1.4	1	1.5
		Ad. rTFE3-L	48.3868	44.127	47.556
		Ad. rTFE3-S	66.0086	179.78	178.107
		Ad. rTFE3-L/M106A	53.6172	53.87	64.2345
			Relative Quantity
			Exp 1	Exp 2	Exp 3
	WDR81	Ad. Null	0.666667	1	1
		Ad. rTFE3-L	3.26467	1.943	2.396
		Ad. rTFE3-S	1.734	2.859	2.97
		Ad. rTFE3-L/M106A	2.94933	2.69	2.675
			Relative Quantity
			Exp 1	Exp 2	Exp 3
	TFE3	Ad. Null	1	1	1
		Ad. rTFE3-L	82.26	64.694	72.95
		Ad. rTFE3-S	84.486	75.162	78.191
		Ad. rTFE3-L/M106A	106.88	59.012	88.381
		Relative Quantity	Mean	Stdev	p-value (compared to Ad. Null)	p-value (compared to Ad. rTFE3-L)	p-value (compared to Ad. rTFE3-S)
	UVRAG	Ad. Null	0.8333	0.2887
		Ad. rTFE3-L	2.883	0.08918	<0.0001
		Ad. rTFE3-S	4.023	0.4173	<0.0001	0.0035
		Ad. rTFE3-L/M106A	2.99	0.1448	<0.0001	0.9596	0.0064
		Relative Quantity	Mean	Stdev	p-value (compared to Ad. Null)	p-value (compared to Ad. rTFE3-L)	p-value (compared to Ad. rTFE3-S)
	WIPI1	Ad. Null	1.133	0.1155
		Ad. rTFE3-L	2.427	0.2459	0.0036
		Ad. rTFE3-S	3.417	0.4518	<0.0001	0.0171
		Ad. rTFE3-L/M106A	2.096	0.3048	0.0198	0.5697	0.0032
		Relative Quantity	Mean	Stdev	p-value (compared to Ad. Null)	p-value (compared to Ad. rTFE3-L)	p-value (compared to Ad. rTFE3-S)
	ATG4	Ad. Null	1	0
		Ad. rTFE3-L	2.46	0.03308	<0.0001
		Ad. rTFE3-S	5.358	0.2526	<0.0001	<0.0001
		Ad. rTFE3-L/M106A	2.502	0.2787	<0.0001	0.9927	<0.0001
		Relative Quantity	Mean	Stdev	p-value (compared to Ad. Null)	p-value (compared to Ad. rTFE3-L)	p-value (compared to Ad. rTFE3-S)
	GABARAPL1	Ad. Null	0.9048	0.165
		Ad. rTFE3-L	7.708	1.943	0.0012
		Ad. rTFE3-S	6.739	0.7202	0.0033	0.8158
		Ad. rTFE3-L/M106A	6.838	1.723	0.0029	0.8574	0.9997
		Relative Quantity	Mean	Stdev	p-value (compared to Ad. Null)	p-value (compared to Ad. rTFE3-L)	p-value (compared to Ad. rTFE3-S)
	MAP1LC3B	Ad. Null	1	0
		Ad. rTFE3-L	3.323	0.3106	<0.0001
		Ad. rTFE3-S	2.999	0.2615	<0.0001	0.4872
		Ad. rTFE3-L/M106A	3.211	0.3485	<0.0001	0.9537	0.7678
		Relative Quantity	Mean	Stdev	p-value (compared to Ad. Null)	p-value (compared to Ad. rTFE3-L)	p-value (compared to Ad. rTFE3-S)
	ATG9B	Ad. Null	1.3	0.2646
		Ad. rTFE3-L	46.69	2.258	0.3845
		Ad. rTFE3-S	141.3	65.21	0.0035	0.0313
		Ad. rTFE3-L/M106A	57.24	6.058	0.2344	0.9778	0.0544
		Relative Quantity	Mean	Stdev	p-value (compared to Ad. Null)	p-value (compared to Ad. rTFE3-L)	p-value (compared to Ad. rTFE3-S)
	WDR81	Ad. Null	0.8889	0.1925
		Ad. rTFE3-L	2.535	0.6716	0.0151
		Ad. rTFE3-S	2.521	0.6838	0.0158	>0.9999
		Ad. rTFE3-L/M106A	2.771	0.1542	0.0071	0.9335	0.9229
		Relative Quantity	Mean	Stdev	p-value (compared to Ad. Null)	p-value (compared to Ad. rTFE3-L)	p-value (compared to Ad. rTFE3-S)
	TFE3	Ad. Null	1	0
		Ad. rTFE3-L	73.3	8.788	0.0006
		Ad. rTFE3-S	79.28	4.756	0.0004	0.941
		Ad. rTFE3-L/M106A	84.76	24.14	0.0002	0.7137	0.9535
