# Supplementary material for: Differential contribution of TFE3 isoforms to cell motility and invasion
Source: EMBO Rep. 2025 Dec 8;27(2):471–500. doi: 10.1038/s44319-025-00659-3 (PMC12852735; doi:10.1038/s44319-025-00659-3)
Supplement: Supplementary file 12 — Source data Fig. 4 [file 44319_2025_659_MOESM12_ESM.zip]

Archive with 40 entries (33 files):
- Figure 4/
- __MACOSX/._Figure 4
- Figure 4/.DS_Store
- __MACOSX/Figure 4/._.DS_Store
- Figure 4/4E/
- __MACOSX/Figure 4/._4E
- Figure 4/4G/
- __MACOSX/Figure 4/._4G
- Figure 4/4A/
- __MACOSX/Figure 4/._4A
- Figure 4/4F/
- __MACOSX/Figure 4/._4F
- Figure 4/4B/
- __MACOSX/Figure 4/._4B
- Figure 4/4C/
- __MACOSX/Figure 4/._4C
- Figure 4/4E/Source Data Fig 4E.xlsx
- __MACOSX/Figure 4/4E/._Source Data Fig 4E.xlsx
- Figure 4/4G/.DS_Store
- __MACOSX/Figure 4/4G/._.DS_Store
- Figure 4/4G/Source Data Fig 4G.xlsx
- __MACOSX/Figure 4/4G/._Source Data Fig 4G.xlsx
- Figure 4/4F/ARPE19-AdNull.tif
- __MACOSX/Figure 4/4F/._ARPE19-AdNull.tif
- Figure 4/4F/Combined Source Data 4F.pdf
- __MACOSX/Figure 4/4F/._Combined Source Data 4F.pdf
- Figure 4/4F/.DS_Store
- __MACOSX/Figure 4/4F/._.DS_Store
- Figure 4/4F/ARPE19-AdrTFE3L.tif
- __MACOSX/Figure 4/4F/._ARPE19-AdrTFE3L.tif
- Figure 4/4F/ARPE19-ADrTFE3S.tif
- __MACOSX/Figure 4/4F/._ARPE19-ADrTFE3S.tif
- Figure 4/4B/Source Data Fig 4B.xlsx
- __MACOSX/Figure 4/4B/._Source Data Fig 4B.xlsx
- Figure 4/4C/Ad-rTFE3-S.tif
- __MACOSX/Figure 4/4C/._Ad-rTFE3-S.tif
- Figure 4/4C/Ad-rTFE3-L.tif
- __MACOSX/Figure 4/4C/._Ad-rTFE3-L.tif
- Figure 4/4C/Ad-Null.tif
- __MACOSX/Figure 4/4C/._Ad-Null.tif
