# Supplementary material for: Differential contribution of TFE3 isoforms to cell motility and invasion
Source: EMBO Rep. 2025 Dec 8;27(2):471–500. doi: 10.1038/s44319-025-00659-3 (PMC12852735; doi:10.1038/s44319-025-00659-3)
Supplement: Supplementary file 12 — Source data Fig. 4 [file 44319_2025_659_MOESM12_ESM.zip › Figure 4/4E/Source Data Fig 4E.xlsx]

## Sheet: Sheet2
			Source Data Fig 4E
		ARPE19 motility
		Percent Wound Area
	Time (hours)	Ad-Null			Ad-rTFE3-L			Ad-rTFE3-S
		1	1	1	1	1	1	1	1	1
		0.953494	0.969008	0.856532	0.987991	1.00203	0.986546	0.999111	0.98533	0.998216
		0.979855	0.876579	0.942101	0.976443	0.994358	0.981216	1.00008	0.986928	1.00133
		0.981082	1.0084	1.00905	0.965319	1.00295	0.980835	1.00456	0.973234	0.992473
		0.979123	1.01144	0.994359	0.955504	0.992363	0.970848	1.00502	0.965929	0.984696
	1	0.978188	0.991418	0.998669	0.958689	0.985423	0.96121	1.02329	0.972526	0.980474
		0.976161	0.984917	0.989412	0.956825	0.973715	0.955992	1.02713	0.973819	0.977014
		0.972648	0.992325	0.940634	0.951894	0.967919	0.948743	1.03473	0.972746	0.971449
		0.97383	0.965508	0.933981	0.957474	0.957096	0.940148	1.03956	0.977111	0.945419
		0.973459	0.977567	0.920913	0.937279	0.951855	0.936703	1.03868	0.976063	0.963517
		0.964968	0.956472	0.920811	0.922722	0.935355	0.923732	1.03344	0.971258	0.954207
	2	0.968144	0.955844	0.908256	0.91266	0.933384	0.917044	1.02416	0.974929	0.955087
		0.968403	0.983347	0.926691	0.917178	0.916918	0.909358	1.02076	0.975099	0.950449
		0.965711	0.966868	0.900681	0.910761	0.900914	0.898586	1.02345	0.98344	0.949831
		0.967051	0.976893	0.902353	0.892252	0.900052	0.892336	1.03941	0.977136	0.943433
		0.963617	0.971857	0.896655	0.876563	0.88878	0.886681	1.04275	0.96382	0.936703
		0.966421	0.955483	0.902182	0.846187	0.865811	0.883449	1.04204	0.962698	0.942327
	3	0.969056	0.966519	0.909359	0.851673	0.872244	0.874304	1.04069	0.960674	0.937166
		0.964124	0.967519	0.902114	0.89861	0.864312	0.867751	1.04246	0.966368	0.937143
		0.96186	0.957797	0.90771	0.872222	0.861727	0.857305	1.0334	0.974538	0.929485
		0.966533	0.95439	0.921391	0.872788	0.831535	0.848339	1.03019	0.972709	0.926084
		0.961016	0.962519	0.919924	0.868919	0.829316	0.841663	1.02492	0.971502	0.919603
		0.974382	0.963891	0.913658	0.871844	0.833082	0.843357	1.02249	0.966002	0.917534
	4	0.968797	0.966229	0.905321	0.865651	0.833943	0.836748	1.02816	0.968624	0.921172
		0.965295	0.967613	0.892231	0.854575	0.81363	0.835873	1.02813	0.965783	0.917772
		0.969067	0.974299	0.892197	0.871455	0.799289	0.827222	1.02299	0.978099	0.911469
		0.970204	0.968973	0.886761	0.842365	0.798015	0.825348	1.02655	0.961503	0.902253
		0.966882	0.983649	0.885635	0.839487	0.794273	0.826403	1.02287	0.944626	0.902848
		0.96472	0.984033	0.902035	0.82611	0.79196	0.803422	1.01943	0.943589	0.890909
	5	0.965261	0.996581	0.89197	0.814101	0.780558	0.802177	1.02549	0.942041	0.890885
		0.957975	0.9823	0.869565	0.818454	0.772874	0.791293	1.00314	0.935846	0.886141
		0.965407	0.987917	0.861001	0.808887	0.758061	0.786557	1.01623	0.938626	0.881741
		0.97061	0.98958	0.87242	0.805561	0.752243	0.769659	1.01239	0.930066	0.873334
		0.969326	0.992662	0.882053	0.811518	0.769829	0.774349	1.0138	0.950638	0.866092
		0.971375	1.01027	0.874319	0.791216	0.746565	0.762107	1.01352	0.933541	0.866746
	6	0.980316	0.995651	0.878368	0.822642	0.740841	0.76287	1.014	0.96271	0.858184
		0.975227	0.997651	0.878572	0.806269	0.742493	0.753377	1.00579	0.934066	0.856068
		0.978177	0.99636	0.875286	0.790981	0.72519	0.744939	1.00327	0.90986	0.847458
		0.984731	0.999593	0.878891	0.79938	0.712171	0.736154	1.0025	0.917713	0.846531
		0.982929	0.990371	0.854644	0.775421	0.717601	0.724877	1.00627	0.912226	0.845556
		0.980271	1.01607	0.876821	0.769688	0.717518	0.713353	0.989716	0.9013	0.83722
	7	0.979224	0.992755	0.878777	0.776672	0.710826	0.709987	0.994621	0.902044	0.830406
		0.978222	0.99636	0.880358	0.770113	0.694113	0.697285	0.991173	0.909665	0.832166
		0.979821	0.970938	0.875729	0.801255	0.692968	0.69568	0.986872	0.903166	0.830703
		0.978729	1.00102	0.887113	0.772366	0.679878	0.682933	0.991505	0.900373	0.832107
		0.97749	0.952215	0.878754	0.77095	0.690064	0.676638	0.992678	0.908202	0.82578
		0.975486	0.95039	0.865482	0.765111	0.662693	0.670119	1.00161	0.914726	0.823545
	8	0.973256	0.97723	0.864436	0.784445	0.679182	0.676504	0.997512	0.905531	0.822475
		0.97624	0.985033	0.853643	0.748844	0.657688	0.654174	0.978851	0.913811	0.815066
		0.97365	0.970008	0.876412	0.742155	0.661005	0.657552	1.00448	0.903629	0.813176
		0.970294	0.969357	0.865596	0.760499	0.665172	0.63539	1.00182	0.917189	0.807622
		0.969822	0.964507	0.85519	0.753256	0.652117	0.639194	0.979503	0.913506	0.805791
		0.963583	0.982765	0.871123	0.761808	0.642675	0.619693	0.989574	0.918189	0.804198
	9	0.963549	0.970578	0.87739	0.738499	0.651291	0.619367	0.982382	0.9033	0.807254
		0.959338	0.923142	0.884828	0.715024	0.641766	0.600999	0.975131	0.909458	0.798347
		0.961669	0.950052	0.894699	0.705374	0.631309	0.618817	0.973413	0.90497	0.800963
		0.958381	0.941982	0.869326	0.686689	0.628865	0.601694	0.962347	0.893959	0.796884
		0.947751	0.944133	0.874865	0.678467	0.618255	0.59164	0.964124	0.894849	0.783745
		0.962457	0.916688	0.871874	0.652373	0.603135	0.565563	0.959598	0.893679	0.781152
	10	0.964045	0.905419	0.881359	0.653435	0.606463	0.58465	0.979254	0.888264	0.776015
		0.963471	0.910024	0.877185	0.634183	0.597458	0.567976	0.976043	0.881033	0.77523
		0.965137	0.927806	0.872681	0.626882	0.585631	0.561266	0.955582	0.887947	0.774743
		0.969776	0.899616	0.878413	0.632933	0.585678	0.550931	0.954681	0.880521	0.773708
		0.972243	0.920421	0.871351	0.594147	0.579659	0.532226	0.960333	0.884996	0.773328
		0.972389	0.890604	0.883144	0.611558	0.565424	0.54954	0.973366	0.876497	0.763482
	11	0.972772	0.893813	0.865994	0.631034	0.564787	0.527974	0.96448	0.878704	0.759665
		0.975283	0.936702	0.878493	0.640931	0.557693	0.50276	0.946909	0.859949	0.759974
		0.976173	0.916037	0.868621	0.622021	0.558425	0.510873	0.955096	0.867022	0.762982
		0.977501	0.903861	0.876639	0.608349	0.557056	0.498564	0.958852	0.855706	0.761068
		0.973887	0.932353	0.874365	0.618058	0.55139	0.491192	0.933686	0.862608	0.761282
		0.971128	0.913816	0.871897	0.607583	0.551072	0.470916	0.957074	0.848231	0.7602
	12	0.976758	0.925491	0.874922	0.596176	0.529071	0.465474	0.960724	0.85145	0.760259
		0.975137	0.919967	0.878482	0.583813	0.519298	0.460121	0.951091	0.8634	0.76152
		0.983357	0.92134	0.876446	0.590218	0.505347	0.459123	0.954575	0.860303	0.768619
		0.982546	0.919956	0.882121	0.586125	0.519581	0.453422	0.943828	0.860876	0.768987
		0.98008	0.915211	0.860456	0.598181	0.518307	0.440002	0.939741	0.850791	0.771164
		0.978256	0.906094	0.892925	0.593557	0.507164	0.444367	0.939137	0.84567	0.770545
	13	0.982118	0.896616	0.896473	0.594961	0.50249	0.451279	0.938864	0.838707	0.768238
		0.977772	0.881951	0.878072	0.559383	0.510269	0.439385	0.933994	0.841536	0.759367
		0.979213	0.867927	0.862537	0.559866	0.49738	0.439856	0.939421	0.841938	0.764992
		0.983864	0.884614	0.884361	0.55168	0.49064	0.428815	0.925428	0.856389	0.766038
		0.979551	0.885382	0.865096	0.543104	0.49208	0.445074	0.923568	0.842499	0.76259
		0.978808	0.867508	0.863697	0.534669	0.487052	0.430745	0.918497	0.845694	0.748725
	14	0.981082	0.845726	0.859102	0.523156	0.477669	0.416932	0.936637	0.837244	0.748047
		0.983593	0.852599	0.886147	0.549321	0.47794	0.411254	0.933082	0.849231	0.746679
		0.979179	0.850169	0.862833	0.522614	0.479132	0.417426	0.93717	0.83778	0.743183
		0.978841	0.865473	0.861036	0.506016	0.46727	0.412466	0.924717	0.823025	0.739497
		0.978639	0.846354	0.859796	0.517494	0.442413	0.412343	0.920819	0.822428	0.738962
		0.964856	0.840493	0.850391	0.513979	0.424472	0.394872	0.924078	0.819282	0.738439
	15	0.964878	0.850227	0.862582	0.518084	0.435272	0.382877	0.922265	0.819294	0.737154
		0.961106	0.843866	0.846729	0.499446	0.428013	0.390462	0.916945	0.817757	0.735014
		0.966151	0.838656	0.857703	0.480182	0.425063	0.377222	0.914398	0.813319	0.734122
		0.958606	0.845366	0.855224	0.497263	0.421604	0.389722	0.929326	0.817001	0.739176
		0.961151	0.830201	0.851209	0.474756	0.407511	0.357821	0.921447	0.802734	0.740757
		0.952908	0.837609	0.867746	0.459739	0.396015	0.367168	0.923876	0.80488	0.735644
	16	0.948753	0.850971	0.861616	0.471099	0.395779	0.3602	0.904019	0.802356	0.737309
		0.949935	0.844156	0.855531	0.467454	0.385841	0.363499	0.896057	0.799868	0.736928
		0.949586	0.842935	0.848025	0.498691	0.375207	0.350292	0.930014	0.818879	0.735716
		0.959338	0.837423	0.838165	0.480029	0.360618	0.352839	0.92948	0.797003	0.73549
		0.954383	0.838353	0.851653	0.464882	0.374463	0.339284	0.917395	0.797649	0.739628
		0.950622	0.842528	0.862912	0.501451	0.287557	0.325426	0.893924	0.785991	0.740401
	17	0.959248	0.837656	0.867052	0.486647	0.268318	0.345904	0.907182	0.783906	0.739663
		0.950724	0.833574	0.856521	0.494928	0.343445	0.32261	0.902716	0.785686	0.740294
		0.952131	0.841121	0.873807	0.469884	0.261756	0.327581	0.903462	0.790235	0.739461
		0.952266	0.840423	0.857294	0.459586	0.253871	0.324518	0.923213	0.777065	0.741578
		0.943427	0.826398	0.853063	0.456495	0.23835	0.319255	0.906625	0.77109	0.733206
		0.943303	0.826259	0.844204	0.453204	0.233724	0.301178	0.896934	0.7682	0.734312
	18	0.94024	0.813397	0.852233	0.459609	0.306619	0.311389	0.901697	0.769066	0.733979
		0.9347	0.779684	0.848628	0.45075	0.302866	0.315743	0.886413	0.78004	0.731839
		0.93551	0.813548	0.855224	0.43433	0.235659	0.290373	0.905275	0.759688	0.723622
		0.937087	0.821735	0.85287	0.438435	0.236521	0.294973	0.890915	0.75136	0.721767
		0.936332	0.824131	0.854587	0.449972	0.213057	0.168503	0.920274	0.749945	0.723539
		0.931457	0.82398	0.847604	0.440853	0.216031	0.170759	0.902135	0.752445	0.717141
	19	0.933213	0.829201	0.852574	0.442493	0.228164	0.279163	0.900879	0.749896	0.712397
		0.937301	0.826073	0.855372	0.447306	0.226394	0.288712	0.889659	0.74814	0.713015
		0.930364	0.82541	0.857544	0.448981	0.29471	0.281553	0.901412	0.736324	0.711338
		0.936028	0.816909	0.858386	0.441396	0.287911	0.162377	0.888344	0.736166	0.706451
		0.928777	0.822351	0.844716	0.420198	0.280169	0.165114	0.901578	0.73541	0.707426
		0.936715	0.832515	0.845	0.501345	0.276628	0.164733	0.874873	0.73219	0.70544
	20	0.928191	0.813781	0.842339	0.480229	0.269133	0.166528	0.898142	0.720386	0.703478
		0.934565	0.81856	0.842748	0.435462	0.20005	0.165934	0.891495	0.71118	0.700303
		0.929554	0.80928	0.841008	0.442658	0.198456	0.170007	0.879896	0.72474	0.699673
		0.928788	0.817572	0.834992	0.440228	0.191587	0.163779	0.876496	0.710777	0.696641
		0.927245	0.822107	0.83655	0.438977	0.202859	0.162814	0.88114	0.713094	0.691444
		0.922043	0.827375	0.847638	0.435899	0.198409	0.16057	0.88396	0.704729	0.687829
	21	0.918473	0.822003	0.842953	0.432678	0.200427	0.159998	0.872337	0.70996	0.689114
		0.917786	0.813536	0.852392	0.449913	0.193298	0.159841	0.872266	0.709741	0.689102
		0.911458	0.824735	0.846774	0.434436	0.184505	0.1614	0.884991	0.689852	0.688424
		0.916795	0.809129	0.859637	0.447671	0.191705	0.162545	0.894386	0.691096	0.690243
		0.917595	0.790034	0.843976	0.395508	0.188341	0.167864	0.875453	0.682621	0.689161
		0.909667	0.823131	0.84409	0.412978	0.184387	0.165474	0.878178	0.684572	0.68953
	22	0.914994	0.807024	0.859466	0.4122	0.188093	0.163274	0.879422	0.678792	0.688947
		0.907134	0.806082	0.846547	0.426438	0.182782	0.165664	0.892645	0.687596	0.689946
		0.898992	0.803419	0.85494	0.412636	0.182628	0.1591	0.875441	0.676963	0.694132
		0.900569	0.816141	0.858568	0.403105	0.190017	0.159055	0.877562	0.669671	0.693644
		0.892202	0.812664	0.867279	0.396204	0.190961	0.154937	0.88082	0.669549	0.689922
		0.903192	0.808257	0.858454	0.38449	0.185544	0.150875	0.879979	0.674329	0.688864
	23	0.891864	0.817421	0.86422	0.396074	0.183183	0.155117	0.875347	0.671475	0.685451
		0.890513	0.806733	0.859841	0.380279	0.199105	0.154645	0.870323	0.673621	0.680825
		0.895817	0.835062	0.863947	0.383287	0.204889	0.157956	0.883605	0.670585	0.685641
		0.895648	0.786603	0.863754	0.392453	0.198834	0.160705	0.868167	0.677255	0.683394
		0.889511	0.795953	0.879607	0.372198	0.199176	0.153613	0.875749	0.665866	0.687199
		0.884646	0.799872	0.875308	0.374546	0.199814	0.156272	0.88274	0.674914	0.686069
	24	0.881155	0.801477	0.879414	0.373531	0.192838	0.166281	0.881981	0.666378	0.685653
		0.894375	0.790894	0.872818	0.393762	0.196579	0.155139	0.867349	0.669719	0.685546
		0.896954	0.771206	0.862491	0.392476	0.198657	0.155263	0.855809	0.66472	0.686105
		0.892495	0.794488	0.855361	0.388147	0.218026	0.150314	0.858534	0.664232	0.685082
		0.88325	0.793267	0.85204	0.372375	0.189946	0.154993	0.858913	0.665171	0.682407
		0.884691	0.799919	0.854326	0.386543	0.189214	0.154769	0.876211	0.662427	0.682014
	25	0.890141	0.783626	0.852938	0.409616	0.18637	0.149383	0.854838	0.670585	0.67878
		0.879703	0.755413	0.821356	0.393326	0.183596	0.149327	0.869577	0.66333	0.678423
		0.882777	0.788429	0.82644	0.396074	0.17917	0.150157	0.855631	0.670292	0.680017
		0.885851	0.779788	0.828725	0.376646	0.181082	0.145186	0.867728	0.652245	0.673833
		0.884184	0.777032	0.839871	0.370405	0.174767	0.142763	0.855252	0.657525	0.668744
		0.878779	0.777149	0.843442	0.365699	0.175334	0.136681	0.853913	0.640429	0.670004
	26	0.880209	0.791441	0.837664	0.405665	0.166635	0.134594	0.866461	0.665585	0.662929
		0.872586	0.789034	0.83804	0.386908	0.177919	0.13281	0.849565	0.686791	0.664617
		0.872946	0.791673	0.840314	0.401241	0.1685	0.139082	0.866591	0.645587	0.664356
		0.867181	0.779509	0.837778	0.394682	0.171675	0.136524	0.84485	0.660842	0.667638
		0.870537	0.775648	0.836436	0.354551	0.163094	0.136187	0.860833	0.631649	0.667697
		0.86217	0.784126	0.828543	0.378486	0.161737	0.137118	0.841532	0.616199	0.664142
	27	0.850267	0.792941	0.830841	0.378144	0.165608	0.136759	0.843369	0.624308	0.658398
		0.854197	0.785231	0.81965	0.364885	0.159164	0.132832	0.851141	0.616004	0.663119
		0.847261	0.784894	0.82288	0.373048	0.162386	0.134942	0.852954	0.618345	0.664653
		0.85002	0.804524	0.837301	0.353961	0.171168	0.129331	0.849257	0.605126	0.660705
		0.861123	0.802524	0.821254	0.345114	0.177482	0.133494	0.8344	0.60737	0.663523
		0.861584	0.785405	0.819639	0.341882	0.0806855	0.130667	0.837255	0.622784	0.647815
	28	0.852734	0.792185	0.815704	0.347662	0.0843445	0.129578	0.840809	0.625149	0.65816
		0.856551	0.795709	0.81352	0.34929	0.0764128	0.130431	0.814365	0.608663	0.663476
		0.853837	0.788161	0.834764	0.339369	0.0755394	0.132125	0.821936	0.605383	0.663226
		0.853769	0.815351	0.816659	0.341823	0.096419	0.133618	0.837682	0.585811	0.661216
		0.856067	0.791057	0.811564	0.358609	0.0928781	0.130644	0.813784	0.583677	0.659326
		0.857474	0.781335	0.823153	0.347839	0.0867405	0.132338	0.818725	0.604334	0.657352
	29	0.861021	0.802593	0.827292	0.349998	0.0837661	0.132552	0.802457	0.599529	0.656436
		0.86253	0.793941	0.827907	0.334698	0.0817596	0.129746	0.799246	0.601822	0.657316
		0.861584	0.793127	0.825177	0.354056	0.0814763	0.132193	0.80363	0.59653	0.65772
		0.866562	0.784533	0.81443	0.345491	0.150677	0.131127	0.767742	0.594749	0.653023
		0.855582	0.79172	0.83398	0.343993	0.146629	0.127682	0.787422	0.594286	0.653083
		0.855504	0.777649	0.832285	0.342236	0.142286	0.127379	0.777801	0.623613	0.657102
	30	0.852824	0.780219	0.832808	0.335665	0.147019	0.130779	0.776723	0.623113	0.654058
		0.856145	0.786743	0.835174	0.331348	0.07934	0.127278	0.761202	0.585652	0.651561
		0.852384	0.777125	0.834958	0.334544	0.156567	0.127401	0.769508	0.631405	0.659897
		0.851934	0.784126	0.830465	0.334332	0.144363	0.130678	0.76298	0.643087	0.657471
		0.851044	0.771869	0.805377	0.32644	0.124369	0.132754	0.772648	0.636173	0.65036
		0.851675	0.785289	0.790547	0.313972	0.127673	0.128793	0.761747	0.626247	0.655782
	31	0.847824	0.784777	0.812303	0.328446	0.133563	0.130229	0.755219	0.63171	0.648826
		0.850504	0.782719	0.821254	0.329814	0.136148	0.128422	0.735184	0.623869	0.656079
		0.848995	0.774916	0.81385	0.33714	0.127732	0.127255	0.725694	0.642148	0.654105
		0.842261	0.782486	0.81269	0.33872	0.125171	0.128434	0.733099	0.64288	0.652357
		0.841721	0.775613	0.810267	0.30825	0.126942	0.132754	0.739781	0.645709	0.650253
		0.843444	0.778044	0.808561	0.314786	0.123708	0.137175	0.746534	0.646087	0.645306
	32	0.835764	0.783684	0.811018	0.304794	0.12287	0.136479	0.743703	0.639843	0.645972
		0.837554	0.78501	0.813679	0.303213	0.11613	0.138611	0.726286	0.638246	0.643677
		0.84064	0.787057	0.808994	0.306505	0.12222	0.132619	0.732139	0.642246	0.640216
		0.836743	0.779079	0.810438	0.304947	0.125242	0.132406	0.731108	0.637734	0.642821
		0.822792	0.748075	0.810643	0.326134	0.125384	0.134852	0.720208	0.631429	0.643106
		0.830066	0.759821	0.817205	0.328009	0.12392	0.129286	0.733122	0.633002	0.639039
	33	0.833771	0.76881	0.805957	0.309583	0.121075	0.125965	0.73003	0.627369	0.640442
		0.831485	0.771846	0.813656	0.318089	0.118078	0.127592	0.741535	0.629503	0.637814
		0.827543	0.764903	0.8088	0.325155	0.124475	0.126627	0.721808	0.623869	0.633557
		0.825866	0.766066	0.811245	0.307224	0.128169	0.129859	0.732874	0.611919	0.632047
		0.823276	0.760693	0.810825	0.313712	0.140987	0.132619	0.725919	0.619333	0.633557
		0.82823	0.757542	0.815476	0.316862	0.133115	0.135245	0.728786	0.621174	0.632879
	34	0.824706	0.754716	0.807549	0.319858	0.131981	0.131587	0.707969	0.608041	0.633438
		0.820686	0.748552	0.808721	0.322453	0.118443	0.134874	0.709414	0.614772	0.628147
		0.824019	0.75375	0.814509	0.314998	0.121595	0.134998	0.707614	0.609431	0.626161
		0.81411	0.752087	0.812462	0.313806	0.119494	0.135491	0.714592	0.608809	0.624663
		0.814278	0.748959	0.806878	0.301196	0.117535	0.129601	0.709888	0.62032	0.622926
		0.805011	0.746715	0.808107	0.299321	0.135003	0.133012	0.711322	0.58925	0.613592
	35	0.804504	0.750715	0.799952	0.290686	0.144764	0.131519	0.714924	0.584921	0.618824
		0.806914	0.758856	0.799463	0.306422	0.154443	0.139105	0.722495	0.630966	0.616576
		0.81322	0.751901	0.793527	0.297598	0.149167	0.139262	0.711417	0.622613	0.615708
		0.81143	0.757949	0.791752	0.301055	0.156496	0.137298	0.699379	0.615504	0.61421
		0.806238	0.75325	0.788898	0.310032	0.158904	0.139396	0.694901	0.627442	0.615875
		0.809132	0.757542	0.790308	0.312414	0.152165	0.137141	0.68791	0.632868	0.611023
	36	0.816091	0.753588	0.789319	0.296454	0.145838	0.138319	0.677756	0.61954	0.612676
		0.808333	0.754041	0.793436	0.329118	0.142368	0.14035	0.672946	0.622052	0.615209
		0.810225	0.732771	0.793788	0.315057	0.145472	0.142774	0.666359	0.612626	0.613806
		0.812477	0.744307	0.800248	0.306882	0.12922	0.146477	0.64412	0.618174	0.611856
		0.812938	0.744587	0.781028	0.31278	0.15017	0.142392	0.57732	0.629149	0.609061
		0.804662	0.738225	0.783155	0.307224	0.144386	0.139351	0.669783	0.629283	0.60591
	37	0.814695	0.752622	0.795608	0.301255	0.0870828	0.140204	0.588695	0.615809	0.604602
		0.814988	0.750099	0.780186	0.299663	0.0846041	0.139632	0.586206	0.61465	0.613473
		0.81081	0.744621	0.783439	0.306269	0.0872716	0.142763	0.64675	0.615394	0.613782
		0.816519	0.744319	0.788989	0.291452	0.0799183	0.139733	0.646774	0.622345	0.613164
		0.816587	0.748413	0.780311	0.299509	0.144209	0.143761	0.572439	0.623698	0.611832
		0.822082	0.749517	0.785713	0.292431	0.157004	0.138319	0.573185	0.618004	0.615007
	38	0.833027	0.733678	0.786669	0.291818	0.154218	0.138375	0.569714	0.62004	0.608907
		0.838917	0.732074	0.792981	0.296277	0.146428	0.151268	0.554738	0.596298	0.611237
		0.825787	0.726201	0.794436	0.303756	0.146842	0.13796	0.551634	0.617747	0.610536
		0.842194	0.730027	0.783143	0.30549	0.148281	0.135727	0.566705	0.602102	0.604091
		0.836147	0.727806	0.779436	0.307106	0.141979	0.138981	0.570555	0.606431	0.601498
		0.829582	0.726782	0.79198	0.302281	0.147538	0.136793	0.622047	0.604529	0.598121
	39	0.83028	0.726143	0.781915	0.311754	0.151091	0.136288	0.552072	0.595834	0.600416
		0.835899	0.725898	0.783689	0.306493	0.146924	0.134515	0.627615	0.598298	0.599144
		0.829694	0.747366	0.793993	0.315517	0.13472	0.136266	0.547854	0.592896	0.590202
		0.831519	0.72491	0.793515	0.317534	0.143796	0.145568	0.609725	0.596371	0.593127
		0.837408	0.736016	0.795642	0.294578	0.147715	0.132439	0.545591	0.603297	0.59497
		0.808862	0.736365	0.805661	0.308109	0.144505	0.13373	0.540627	0.592859	0.596611
	40	0.82108	0.748447	0.792981	0.286628	0.151338	0.140765	0.537191	0.589676	0.58975
		0.807939	0.723177	0.799179	0.309843	0.152849	0.130913	0.540094	0.577848	0.587015
		0.798052	0.725398	0.803046	0.286911	0.140149	0.132933	0.608931	0.574848	0.583079
		0.801295	0.736272	0.797518	0.28382	0.147349	0.125797	0.594453	0.58114	0.587074
		0.795473	0.742354	0.810301	0.294885	0.13446	0.122621	0.542333	0.573812	0.578417
		0.795428	0.7232	0.797143	0.291983	0.150111	0.124574	0.598813	0.574714	0.577525
	41	0.80393	0.71592	0.802704	0.28835	0.144894	0.123036	0.532547	0.569653	0.575742
		0.798728	0.716595	0.804115	0.283702	0.132029	0.121207	0.545106	0.571495	0.573589
		0.832757	0.722665	0.806719	0.295746	0.134389	0.122397	0.554288	0.568922	0.573114
		0.812161	0.721247	0.805559	0.303308	0.160014	0.127031	0.594974	0.562532	0.568916
		0.808445	0.720049	0.821003	0.304947	0.142982	0.131149	0.546219	0.564593	0.565361
		0.806925	0.725957	0.813895	0.295923	0.155068	0.128535	0.587048	0.559532	0.560295
	42	0.803885	0.718374	0.813247	0.311046	0.155529	0.120736	0.589168	0.55485	0.557477
		0.803254	0.72034	0.817034	0.306375	0.149816	0.129421	0.542511	0.566629	0.554373
		0.795473	0.719502	0.825427	0.294342	0.165656	0.122778	0.587154	0.563642	0.550734
		0.795766	0.720386	0.81294	0.304405	0.160214	0.126425	0.537973	0.560081	0.546846
		0.799662	0.72655	0.827156	0.276388	0.149344	0.129847	0.592616	0.554667	0.551055
		0.79687	0.722235	0.814612	0.297091	0.160061	0.126706	0.587048	0.557703	0.550711
	43	0.795462	0.716955	0.809085	0.279538	0.168937	0.119749	0.523341	0.562471	0.546667
		0.793176	0.719851	0.804058	0.287029	0.162658	0.122184	0.583742	0.560788	0.548891
		0.790192	0.723328	0.805479	0.277356	0.174472	0.118851	0.533198	0.560191	0.544361
		0.811058	0.720212	0.807401	0.265795	0.168996	0.106822	0.578719	0.560057	0.536429
		0.807263	0.720735	0.806867	0.226761	0.177883	0.10064	0.581301	0.54385	0.540734
		0.796498	0.741121	0.800657	0.267954	0.162469	0.100763	0.577711	0.552216	0.548511
	44	0.810326	0.731748	0.797325	0.23102	0.176373	0.0961288	0.523767	0.563434	0.546263
		0.793852	0.72734	0.78842	0.230489	0.14991	0.0880386	0.52231	0.545033	0.546679
		0.803367	0.735423	0.801146	0.234393	0.146181	0.098575	0.587984	0.546972	0.539937
		0.783695	0.719584	0.811609	0.22912	0.149568	0.0998654	0.582119	0.544814	0.540912
		0.795203	0.71663	0.797621	0.231197	0.142333	0.0969367	0.533755	0.524864	0.542363
		0.790203	0.71656	0.796768	0.242309	0.152719	0.0975987	0.586029	0.527205	0.539747
	45	0.797174	0.724131	0.80565	0.243087	0.143088	0.113734	0.573695	0.51145	0.534217
		0.791904	0.727247	0.806674	0.243028	0.139736	0.100494	0.578233	0.516877	0.534027
		0.792129	0.725596	0.805297	0.222491	0.14644	0.0947935	0.592439	0.501183	0.530127
		0.799977	0.723677	0.804581	0.221299	0.135676	0.0929758	0.58706	0.468502	0.52493
		0.79089	0.735958	0.806719	0.233131	0.133894	0.104724	0.586775	0.502914	0.524954
		0.793919	0.721433	0.805241	0.225676	0.134012	0.0984628	0.58732	0.495134	0.519639
	46	0.804099	0.723119	0.806321	0.2215	0.136372	0.0989901	0.586278	0.50367	0.524062
		0.805844	0.744552	0.806787	0.231869	0.123141	0.119132	0.576503	0.485257	0.52732
		0.807229	0.751378	0.811564	0.238239	0.125761	0.0991921	0.570709	0.485404	0.529449
		0.810123	0.742831	0.812019	0.23818	0.123778	0.0952424	0.575129	0.504695	0.527047
		0.808704	0.748564	0.811507	0.222196	0.115953	0.0969367	0.581325	0.465149	0.525834
		0.802421	0.747564	0.807936	0.224567	0.117936	0.078557	0.572723	0.525766	0.523682
	47	0.808018	0.747412	0.812064	0.219707	0.131592	0.0935817	0.587249	0.534034	0.519864
		0.817769	0.7434	0.80797	0.217796	0.117594	0.0927177	0.580128	0.522181	0.522588
		0.81769	0.745529	0.808766	0.220662	0.114784	0.0920669	0.589251	0.537144	0.51789
		0.814661	0.744935	0.806276	0.224284	0.114064	0.0931329	0.583138	0.488989	0.519365
		0.806801	0.730387	0.815988	0.214658	0.116047	0.0898227	0.586041	0.48005	0.512872
		0.807567	0.747122	0.81095	0.219908	0.126304	0.0914273	0.578387	0.484013	0.512551
	48	0.812308	0.742679	0.817125	0.226289	0.12621	0.0906418	0.583209	0.482977	0.511493
		0.822555	0.742947	0.815419	0.223623	0.128157	0.101863	0.58777	0.498427	0.50871
	Percent Wound Area	Mean	Stdev	p-value (compared to Ad. Null)	p-value (compared to Ad. rTFE3-L)
	Ad. Null	0.8543	0.06415
	Ad. rTFE3-L	0.3753	0.2492	<0.0001
	Ad. rTFE3-S	0.7452	0.14	<0.0001	<0.0001
