# Supplementary material for: Differential contribution of TFE3 isoforms to cell motility and invasion
Source: EMBO Rep. 2025 Dec 8;27(2):471–500. doi: 10.1038/s44319-025-00659-3 (PMC12852735; doi:10.1038/s44319-025-00659-3)
Supplement: Supplementary file 12 — Source data Fig. 4 [file 44319_2025_659_MOESM12_ESM.zip › Figure 4/4G/Source Data Fig 4G.xlsx]

## Sheet: Sheet1
	Source Data Fig 4G
	ARPE19 Adenovirus Boyden Chamber Assay
		Cell Count					OD 560
		Ad-Null	Ad-rTFE3-L	Ad-rTFE3-S			Ad-Null	Ad-rTFE3-L	Ad-rTFE3-S
	Experiment 1	160	213	140		Experiment 1	0.391	0.766	0.496
		156	210	146		Experiment 2	0.364	0.808	0.502
		170	215	155		Experiment 3	0.361	0.762	0.479
	Experiment 2	195	207	164
		165	175	134
		118	211	165
	Experiment 3	161	172	144
		146	206	162
		160	215
	Experiment 4	153	203
		149	212
		Cell Count ANOVA						Descriptive Statistics
		Mean 1	Mean 2	Mean Diff.	SE of diff.	Adjusted P Value			Mean	St. Dev
	Ad-Null vs. Ad-rTFE3-L	157.5	203.5	-46	6.749	<0.0001		Ad-Null	157.545	18.5222
	Ad-Null vs. Ad-rTFE3-S	157.5	151.3	6.295	7.355	0.6721		Ad-rTFE3-L	203.545	15.3256
	Ad-rTFE3-L vs. Ad-rTFE3-S	203.5	151.3	52.3	7.355	<0.0001		Ad-rTFE3-S	151.25	11.8653
		Colorimetric Statistical test
		Mean 1	Mean 2	Mean Diff.	SE of diff.	Adjusted P Value
	Ad-Null vs. Ad-rTFE3-L	0.372	0.7787	-0.4067	0.01538	<0.0001
	Ad-Null vs. Ad-rTFE3-S	0.372	0.4923	-0.1203	0.01538	0.006
	Ad-rTFE3-L vs. Ad-rTFE3-S	0.7787	0.4923	0.2863	0.01538	<0.0001
