# Supplementary material for: Differential contribution of TFE3 isoforms to cell motility and invasion
Source: EMBO Rep. 2025 Dec 8;27(2):471–500. doi: 10.1038/s44319-025-00659-3 (PMC12852735; doi:10.1038/s44319-025-00659-3)
Supplement: Supplementary file 12 — Source data Fig. 4 [file 44319_2025_659_MOESM12_ESM.zip › Figure 4/4B/Source Data Fig 4B.xlsx]

## Sheet: Sheet2
Gene_Symbol	Ad. Null 1	Ad. Null 2	Ad. Null 3	Ad. TFE3-L 1	Ad. TFE3-L 2	Ad. TFE3-L 3	Ad. TFE3-S 1	Ad. TFE3-S 2	Ad. TFE3-S 3
CLIC4	31018	30912	32124	9049	7944	8018	7995	8323	6525
B4GALT1	7440	7503	7893	1657	1590	1688	1472	1486	1269
WDR1	32436	30541	32404	14130	13098	15287	13084	13147	10056
PCDHGB4	1161.52	1435.79	1334.47	409.484	434.044	463.609	565.429	559.28	463.669
CTNND2	304	320	349	74.002	85	91	54	71	45
ITGB3	635	821	793	211	188	223	267	344	227
CTNND1	18676.5	19606.3	20684.3	5692.2	5672	5264.45	8265.09	8252.91	6505
SNAP23	2665	2494	2520	1147	1076	1161	1166	1159	967
PKD2	8332	8732	8856	1962	1856	1729	2166	2177	1739
PVR	12014	12331	12810	4818	4642	5227	6047	6131	4670
FGFRL1	4073	4224	4097	1390	1307	1449	1171	1114	932
ACTG1	439102	411704	446449	95845.5	86955.7	105495	128643	129401	101562
TMEM47	8085	8086	8622	852	834	757	877	1024	723
GJA1	10035	10113	10439	2261	2254	2218	3118	3302	2583
CDH4	2386	2464	2480	377	360	391	344	381	295
BAIAP2L1	1188	1114	1194	378	360	457	477	491	384
CDH2	19261	19673	21298	3705	3693	3631	4161	4276	3286
PGM5	13159.6	12627.4	13170.6	4772.16	4297.68	4830.44	4472.18	4636.86	3732.07
KIRREL3	189	174	170	18	13	22	28	37	34
CXADR	7153	7057	7352	2175	2028	2100	2482	2543	2119
ANXA1	26692	22446	24672	6583	6251	6515	7507	7762	5754
ANXA2	167003	138497	154012	43177.1	40234.3	44548.1	54527.6	56037.1	43118.7
TRPC4	666	616	722	59	60	53	100	90	62
ACTN1	34856.8	40274.3	42328.9	16373.5	15264	16831.5	15832.1	16881.4	12532.4
SHROOM3	2535	3015	3056	1160	1042	1162	802	722	599
FRS2	1483	1614	1655	629	575	587.002	660	713.001	539
FRMD4B	1065	1192	1201	195	184	176	263	270	211
RPGRIP1L	551	638	652	213	224	207	195	203	151
SHROOM4	707	1015	982	303	240	227	305	266	265
AJAP1	2495	2629	2484	650	659	710	757	772	575
PARD3B	1230	1415	1478	444	398	370	538	510	377
RAP2B	1558	1372.19	1331	613.13	592	700	502	574	420
PARD3	3693	3881	4093	1263	1230	1275	1344	1325	1090
CDH10	747	760	764	86	76	75	113	115	90
CDH11	11250	11716	12180	1455	1425	1515	2464	2530	1930
FSCN1	953	907	967	266	198	296	253	233	208
MYADM	4326	4367	4515	519.001	552.999	611.001	672.001	716	588
AMTN	331	357	344	91	76	92	57	75	62
CDC42EP1	12555	11454	12461	3761	3391	4483	3911	3865	3348
CDH13	198	203	246	81	66	63	78	65	40
TNFRSF25	324.001	284.999	315	51	46	62	66	66	61
TLN1	37001	41852	42588	17231	15863	16012	16635	17428	13629
AJUBA	9831	9430	9898	1014	906	1062	1666	1758	1336
DSC1	46	56	57	21	8	22	19	14	11
CDH17	25	45	42	12	18	11	16	16	15
VCL	27709	32537	33637	7655	7469	6990	9185	9931	7351
EPHA2	11182	10992	11328	4983	4646	5399	5640	5831	4405
LLGL2	639	570	659.001	199	166.999	239	231.001	219.999	215
CRB2	2813	2882	2966	485	403	531	874	767	641
CDCA3	1078	877	1030	225	191	229	183	153	125
AHNAK	81796	108526	110259	22049	21758	19933	37968	41579	30925
PARD6G	113	92	93	23	17	18	16	14	13
PRKCZ	2074	1892	1989	381	384	472	616	612	516
PRICKLE4	270	272	303	77	71	68	85	97	73
CNN3	36678	35256	38472	9488	8834	9655	10229	10560	8256
GJC1	2134	2209	2335	882	886	890	920	971	765
CNN2	14045	12552	13641	1756	1535	1853	2385	2461	1983
PDLIM1	4294	3453	4128	395	343	376	489	419	324
ARVCF	3857	3524	3526	1588	1356	1785	3736	3362	2662
PDLIM3	151	163	179	64	67	88	50	54	34
GJC2	256	171	200	38	40	48	48	36	45
PDZD2	455	651	657	149	158	127	194	225	190
FLRT2	11858	13202	13781	2741	2658	2779	3179	3254	2488
MARVELD2	176	211	226	57	78	62	108	85	79
CCDC85B	6315	4315	4576	2110	1700	2486	2851	2685	2035
CCDC85A	1676	1596	1604	352	365	409	438	440	293
EPB41L3	3197	3456	3344	1509	1472	1373	1760	1835	1384
FLNA	204084	240007	238608	65796.9	59099	64263	58866	61493	47061
NPHP4	509	539	542	211	188	197	165	196	148
STXBP6	4346	4056	4293	709	631.999	691.001	939	862	746.999
ECT2	3415	3294	3666	1156	1184	1064	1071	1121	885
PDLIM7	13662	12921	13701	1459	1306	1607	1527	1488	1142
JAM3	2847	2837	3023	1270	1120	1194	1408	1524	1152
PAK4	3147	3053	3060	1118	931.001	1150	1104	1138	865
MPP3	446	507	574	217	214	246	191	177	135
CADM4	3693	3294	3528	1304	1173	1458	1589	1566	1259
CADM1	5196	5271	5381	1510	1486	1559	1797	1803	1505
JUP	2593	2414	2561	106	96	123	141	164	119
CDC42BPA	1696	2119	2052	811	790	704	799	840	644
VANGL2	484	594	526	163	169	169	190	141	151
KRT18	55181	46790	51351	4899	4311	5492	6793	6641	5139
DLG3	1107	1131	1192	360	395.999	401.001	353	339	267
FAT1	20066	30310	30053	9529	9642	8273	10632	12006	8440
ZYX	32953	31698	32595	12715	11031	13909	11348	11059	8950
UBA1	22209	21210	22653	7942	7457	8206	9582	9840	7693
LIMS2	193	181	187	27	30	21	22	30	15
ADGRL3	534	592	636	109	107	73	98	115	107
