# Supplementary material for: Differential contribution of TFE3 isoforms to cell motility and invasion
Source: EMBO Rep. 2025 Dec 8;27(2):471–500. doi: 10.1038/s44319-025-00659-3 (PMC12852735; doi:10.1038/s44319-025-00659-3)
Supplement: Supplementary file 13 — Source data Fig. 5 [file 44319_2025_659_MOESM13_ESM.zip]

Archive with 42 entries (33 files):
- Figure 5/
- __MACOSX/._Figure 5
- Figure 5/5D/
- __MACOSX/Figure 5/._5D
- Figure 5/.DS_Store
- __MACOSX/Figure 5/._.DS_Store
- Figure 5/5G/
- __MACOSX/Figure 5/._5G
- Figure 5/5H/
- __MACOSX/Figure 5/._5H
- Figure 5/5C/
- __MACOSX/Figure 5/._5C
- Figure 5/5A/
- __MACOSX/Figure 5/._5A
- Figure 5/5E/
- __MACOSX/Figure 5/._5E
- Figure 5/5F/
- __MACOSX/Figure 5/._5F
- Figure 5/5B/
- __MACOSX/Figure 5/._5B
- Figure 5/5D/Source Data Fig 5D.xlsx
- __MACOSX/Figure 5/5D/._Source Data Fig 5D.xlsx
- Figure 5/5G/Source Data Fig 5G.pdf
- __MACOSX/Figure 5/5G/._Source Data Fig 5G.pdf
- Figure 5/5H/Source Data Fig 5H.xlsx
- __MACOSX/Figure 5/5H/._Source Data Fig 5H.xlsx
- Figure 5/5C/Source Data Fig 5C.pdf
- __MACOSX/Figure 5/5C/._Source Data Fig 5C.pdf
- Figure 5/5A/Source Data Fig 5A.xlsx
- __MACOSX/Figure 5/5A/._Source Data Fig 5A.xlsx
- Figure 5/5E/Ad-rTFE3-L:M106A.tif
- __MACOSX/Figure 5/5E/._Ad-rTFE3-L:M106A.tif
- Figure 5/5E/Ad-rTFE3-S.tif
- __MACOSX/Figure 5/5E/._Ad-rTFE3-S.tif
- Figure 5/5E/Ad-rTFE3-L.tif
- __MACOSX/Figure 5/5E/._Ad-rTFE3-L.tif
- Figure 5/5E/Ad-Null.tif
- __MACOSX/Figure 5/5E/._Ad-Null.tif
- Figure 5/5F/Source Data Fig 5F.xlsx
- __MACOSX/Figure 5/5F/._Source Data Fig 5F.xlsx
- Figure 5/5B/Source Data Fig 5B.xlsx
- __MACOSX/Figure 5/5B/._Source Data Fig 5B.xlsx
