# Supplementary material for: Differential contribution of TFE3 isoforms to cell motility and invasion
Source: EMBO Rep. 2025 Dec 8;27(2):471–500. doi: 10.1038/s44319-025-00659-3 (PMC12852735; doi:10.1038/s44319-025-00659-3)
Supplement: Supplementary file 13 — Source data Fig. 5 [file 44319_2025_659_MOESM13_ESM.zip › Figure 5/5D/Source Data Fig 5D.xlsx]

## Sheet: Sheet1
	Source Data Fig. 5D
	Experiment 1
		CD11c	YKL-40	GAPDH	Ratio CD11c/GAPDH	Ratio YKL-40/GAPDH	Fold change CD11c	Fold change YKL-40
	Control	127.192	136.778	31603	0.00402468	0.00432801	1	1
	Ad-Null	110.95	137.435	31496.2	0.00352264	0.00436354	0.87526	1.00821
	Ad-rTFE3-L	17069.7	39972.3	25944.7	0.657925	1.54067	163.472	355.977
	Ad-rTFE3-S	283.778	5890.23	29338.8	0.00967244	0.200766	2.40328	46.3875
	Ad-rTFE3-L/M106A	18598.9	45108.3	25673.4	0.72444	1.757	179.999	405.961
	Experiment 2
		CD11c	YKL-40	GAPDH	Ratio CD11c/GAPDH	Ratio YKL-40/GAPDH	Fold change CD11c	Fold change YKL-40
	Control	194.849	123.557	27173.8	0.00717047	0.00454692	1	1
	Ad-Null	185.435	135.628	26238.1	0.0070674	0.00516913	0.985625	1.13684
	Ad-rTFE3-L	19800.2	30269.5	25563.6	0.774549	1.18409	108.019	260.415
	Ad-rTFE3-S	2272.16	5808.77	27544.6	0.0824903	0.210886	11.5042	46.38
	Ad-rTFE3-L/M106A	23669.2	28231.2	28190.4	0.839618	1.00145	117.094	220.248
	Experiment 3
		CD11c	YKL-40	GAPDH	Ratio CD11c/GAPDH	Ratio YKL-40/GAPDH	Fold change CD11c	Fold change YKL-40
	Control	231.021	80.536	27237.2	0.00848181	0.00295684	2	1
	Ad-Null	74.95	80.536	24985	0.0029998	0.00322337	0.707348	1.09014
	Ad-rTFE3-L	15721.5	25773	25025.7	0.628213	1.02986	148.132	348.299
	Ad-rTFE3-S	312.021	2047.28	25338.3	0.0123142	0.0807978	2.90368	27.3258
	Ad-rTFE3-L/M106A	16351.4	25792.2	25008.8	0.653823	1.03132	154.171	348.793
	CD11c	Mean	Stdev	p-value (compared to control)
	Control	1.333	0.5774
	Ad-Null	0.8561	0.1401	>0.9999
	Ad-rTFE3-L	139.9	28.63	<0.0001
	Ad-rTFE3-S	5.604	5.116	0.9986
	Ad-rTFE3-L/M106A	150.4	31.62	<0.0001
	YKL-40	Mean	Stdev	p-value (compared to control)
	Control	1	0
	Ad-Null	1.078	0.06512	>0.9999
	Ad-rTFE3-L	321.6	53.1	<0.0001
	Ad-rTFE3-S	40.03	11	0.8599
	Ad-rTFE3-L/M106A	325	95.12	<0.0001
