# Supplementary material for: Differential contribution of TFE3 isoforms to cell motility and invasion
Source: EMBO Rep. 2025 Dec 8;27(2):471–500. doi: 10.1038/s44319-025-00659-3 (PMC12852735; doi:10.1038/s44319-025-00659-3)
Supplement: Supplementary file 13 — Source data Fig. 5 [file 44319_2025_659_MOESM13_ESM.zip › Figure 5/5H/Source Data Fig 5H.xlsx]

## Sheet: Sheet1
							Source Data Fig. 5H
		Experiment 1						Experiment 2						Experiment 3
			CITED1	GAPDH	Ratio CITED1/GAPDH	Fold change CITED1			CITED1	GAPDH	Ratio CITED1/GAPDH	Fold change CITED1			CITED1	GAPDH	Ratio CITED1/GAPDH	Fold change CITED1
		Control	307.678	41363.4	0.00743841	1		Control	202.778	39468	0.00513778	1		Control	251.778	32384.5	0.00777464	1
		Ad-Null	307.678	39499.1	0.00778949	1.0472		Ad-Null	202.778	37489.9	0.00540887	1.05276		Ad-Null	251.778	25091.8	0.0100343	1.29064
		Ad-rTFE3-L	42019.6	38503.2	1.09133	146.715		Ad-rTFE3-L	22302.9	33590.3	0.663968	129.232		Ad-rTFE3-L	32856.5	25876.9	1.26972	163.316
		Ad-rTFE3-S	307.678	41898	0.0073435	0.987241		Ad-rTFE3-S	202.778	40021.1	0.00506677	0.986179		Ad-rTFE3-S	251.778	28318.7	0.00889086	1.14357
		Ad-rTFE3-L/M106A	46102.7	46900.3	0.982994	132.151		Ad-rTFE3-L/M106A	34344.5	44787.3	0.766836	149.254		Ad-rTFE3-L/M106A	38727.9	28661.9	1.3512	173.795
		Experiment 1						Experiment 2						Experiment 3
			C/EBPa (p42)	GAPDH	Ratio C/EBPa (p42)/ GAPDH	Fold change C/EBPa (p42)			C/EBPa (p42)	GAPDH	Ratio C/EBPa (p42)/ GAPDH	Fold change C/EBPa (p42)			C/EBPa (p42)	GAPDH	Ratio C/EBPa (p42)/ GAPDH	Fold change C/EBPa (p42)
		Control	307.678	41363.4	0.00743841	1		Control	227.021	39468	0.00575203	1		Control	220.933	32384.5	0.00682218	1
		Ad-Null	307.678	39499.1	0.00778949	1.0472		Ad-Null	227.021	37489.9	0.00605553	1.05276		Ad-Null	220.933	25091.8	0.00880498	1.29064
		Ad-rTFE3-L	25004.9	38503.2	0.649423	87.3067		Ad-rTFE3-L	15447.5	33590.3	0.459879	79.9508		Ad-rTFE3-L	23140.9	25876.9	0.89427	131.083
		Ad-rTFE3-S	307.678	41898	0.0073435	0.987241		Ad-rTFE3-S	227.021	40021.1	0.00567253	0.986179		Ad-rTFE3-S	220.933	28318.7	0.00780165	1.14357
		Ad-rTFE3-L/M106A	26123.4	46900.3	0.556997	74.8813		Ad-rTFE3-L/M106A	16653.3	44787.3	0.371831	64.6435		Ad-rTFE3-L/M106A	17970.7	28661.9	0.62699	91.9046
		Experiment 1						Experiment 2						Experiment 3
			C/EBPa (p30)	GAPDH	Ratio C/EBPa (p30)/ GAPDH	Fold change C/EBPa (p30)			C/EBPa (p30)	GAPDH	Ratio C/EBPa (p30)/ GAPDH	Fold change C/EBPa (p30)			C/EBPa (p30)	GAPDH	Ratio C/EBPa (p30)/ GAPDH	Fold change C/EBPa (p30)
		Control	290.891	39468	0.0073703	1		Control	335.92	32384.5	0.0103729	1		Control	263.849	19391.4	0.0136065	1
		Ad-Null	290.891	37489.9	0.00775919	1.05276		Ad-Null	335.92	25091.8	0.0133876	1.29064		Ad-Null	263.849	22593.7	0.011678	0.858263
		Ad-rTFE3-L	13251.5	33590.3	0.394503	53.5261		Ad-rTFE3-L	19824.6	25876.9	0.766111	73.8573		Ad-rTFE3-L	9401	16195.2	0.580479	42.6618
		Ad-rTFE3-S	290.891	40021.1	0.00726843	0.986179		Ad-rTFE3-S	335.92	28318.7	0.0118621	1.14357		Ad-rTFE3-S	263.849	21048	0.0125356	0.921292
		Ad-rTFE3-L/M106A	13071.9	44787.3	0.291867	39.6004		Ad-rTFE3-L/M106A	12613.6	28661.9	0.440084	42.4265		Ad-rTFE3-L/M106A	9595.04	15747.1	0.609319	44.7814
		Experiment 1						Experiment 2						Experiment 3
			LC3I	LC3II	Ratio LC3II/LC3I	Fold change LC3II/LC3I			LC3I	LC3II	Ratio LC3II/LC3I	Fold change LC3II/LC3I			LC3I	LC3II	Ratio LC3II/LC3I	Fold change LC3II/LC3I
		Control	16531.8	2069.55	0.125186	1		Control	13213.7	689.92	0.0522124	0.5		Control	12613.1	1613.55	0.127926	1
		Ad-Null	20906.4	2141.13	0.102415	0.818103		Ad-Null	15930.4	547.092	0.0343426	0.328874		Ad-Null	15304.1	1431.18	0.0935165	0.73102
		Ad-rTFE3-L	25207.1	11958.6	0.474414	3.78966		Ad-rTFE3-L	19602.2	9155.71	0.467076	4.47284		Ad-rTFE3-L	18721.9	9304.37	0.496978	3.88488
		Ad-rTFE3-S	23609.2	5882.97	0.249182	1.99049		Ad-rTFE3-S	18131.7	4017.1	0.221552	2.12164		Ad-rTFE3-S	17210.8	6244	0.362796	2.83598
		Ad-rTFE3-L/M106A	26285.4	17074.4	0.649579	5.1889		Ad-rTFE3-L/M106A	23196.6	13648.7	0.58839	5.63458		Ad-rTFE3-L/M106A	19586.9	13365.4	0.682362	5.33404
		Experiment 1						Experiment 2						Experiment 3
			Lamp1	GAPDH	Ratio LAMP1/GAPDH	Fold change LAMP1			Lamp1	GAPDH	Ratio LAMP1/GAPDH	Fold change LAMP1			Lamp1	GAPDH	Ratio LAMP1/GAPDH	Fold change LAMP1
		Control	25630.4	23115.8	1.10878	1		Control	51204.5	48523.1	1.05526	1		Control	40312.1	29907.3	1.3479	1
		Ad-Null	25903.9	25443.3	1.0181	0.918217		Ad-Null	60109	37728.1	1.59321	1.50978		Ad-Null	44645.8	31423.3	1.42078	1.05407
		Ad-rTFE3-L	56958.6	24901.6	2.28735	2.06294		Ad-rTFE3-L	85991.5	37732	2.27901	2.15966		Ad-rTFE3-L	80566.5	26680.9	3.01964	2.24025
		Ad-rTFE3-S	79661.4	28878.4	2.75851	2.48788		Ad-rTFE3-S	124323	39885	3.11703	2.9538		Ad-rTFE3-S	87557.2	31594.9	2.77124	2.05597
		Ad-rTFE3-L/M106A	67972.7	36800.3	1.84707	1.66585		Ad-rTFE3-L/M106A	121233	39228	3.09048	2.92864		Ad-rTFE3-L/M106A	94728.5	28248.2	3.35344	2.4879
				Mean	Stdev	p-value (compared to control)
		Fold Change (Ratio CITED1/GAPDH)	Control	1	0
			Ad-Null	1.13	0.139	>0.9999
			Ad-rTFE3-L	146.4	17.04	<0.0001
			Ad-rTFE3-S	1.039	0.09057	>0.9999
			Ad-rTFE3-L/M106A	151.7	20.93	<0.0001
				Mean	Stdev	p-value (compared to control)
		Fold Change (Ratio C/EBPa (p42)/GAPDH)	Control	1	0
			Ad-Null	1.13	0.139	>0.9999
			Ad-rTFE3-L	99.45	27.64	<0.0001
			Ad-rTFE3-S	1.039	0.09057	>0.9999
			Ad-rTFE3-L/M106A	77.14	13.77	0.0002
				Mean	Stdev	p-value (compared to control)
		Fold Change (Ratio C/EBPa (p30)/GAPDH)	Control	1	0
			Ad-Null	1.067	0.2166	>0.9999
			Ad-rTFE3-L	56.68	15.84	<0.0001
			Ad-rTFE3-S	1.017	0.1143	>0.9999
			Ad-rTFE3-L/M106A	42.27	2.594	0.0001
				Mean	Stdev	p-value (compared to control)
		Fold Change (Ratio LC3II/LC3I)	Control	0.8333	0.2887
			Ad-Null	0.626	0.261	0.8551
			Ad-rTFE3-L	4.049	0.37	<0.0001
			Ad-rTFE3-S	2.316	0.455	0.0009
			Ad-rTFE3-L/M106A	5.386	0.2273	<0.0001
				Mean	Stdev	p-value (compared to control)
		Fold Change (Ratio Lamp1/GAPDH)	Control	1	0
			Ad-Null	1.161	0.3099	0.956
			Ad-rTFE3-L	2.154	0.08878	0.0127
			Ad-rTFE3-S	2.499	0.449	0.0023
			Ad-rTFE3-L/M106A	2.361	0.6409	0.0044
