# Supplementary material for: Differential contribution of TFE3 isoforms to cell motility and invasion
Source: EMBO Rep. 2025 Dec 8;27(2):471–500. doi: 10.1038/s44319-025-00659-3 (PMC12852735; doi:10.1038/s44319-025-00659-3)
Supplement: Supplementary file 13 — Source data Fig. 5 [file 44319_2025_659_MOESM13_ESM.zip › Figure 5/5A/Source Data Fig 5A.xlsx]

## Sheet: Sheet2
Gene_Symbol	Ad. Null 1	Ad. Null 2	Ad. Null 3	Ad. TFE3-L 1	Ad. TFE3-L 2	Ad. TFE3-L 3	Ad. TFE3-S 1	Ad. TFE3-S 2	Ad. TFE3-S 3
SNHG15	837	640	747	2944	2533	3122	190	129	116
ITGAX	6	9	4	562	549	654	35	26	35
ACP5	0	3	0	478	442	544	39	36	26
KCNJ5	4	2	1	209	190	235	16	17	13
ADRA2A	9	17	18	528	472	574	54	37	30
SMCR2	1	0	0	126	107	101	15	8	5
CHI3L1	67	57	69	2786	2767	2993	265	282	199
ICAM5	80	82	68	185	167	218	19	16	16
CD5L	0	0	0	68	70	78	8	6	6
CYP17A1	0	0	0	690	604	748	77	72	52
HEY2	1	1	1	64	46	72	5	5	8
FAM212B-AS1	37	37	33	816	770	942	85	97	88
CITED1	5	4	7	94	75	98	13	8	6
PMEL	247	203	243	2228	2324	2521	288	295	210
LRRC16B	3	5	2	911	809	901	126	114	84
BMP8A	12.724	13.432	13.411	296.22	251.79	286.311	36.432	37.376	30.753
NMRK2	0	0	0	2332	1943	2531	334	277	251
ETV4	85	74	94	256	254	319	41	42	27.999
TCHHL1	3	5	7	94	113	104	14	15	13
SCRT1	0	0	0	59	44	48	8	7	6
TBX6	8	7	6	236	190	271	36	35	26
LOC100129931	4	3	4	753	623	718	96	108	88
DEFB1	0	0	0	31	28	47	6	4	5
GCKR	2	2	3	72	60	69	15	8	8
TMEM51-AS1	0	2	0	336	343	348	52	65	43
FAM111B	1115	1085	1225	2490	2398	2292	396	356	362
BRCA1	833.999	774.999	977.999	6327	5818	5636	973.999	1008	843
CEBPA	27	27	25	354	277	400	53	64	48
FAM95C	71	41	68	1192	1164	1484	229	220	170
CDX1	2	1	6	85	100	110	15	21	13
LINC00638	74	70	79	151	128	168	25	27	26
ALOX12B	1	2	4	86	97	105	19	17	15
SOBP	41	45	42	434	377	383	74	74	64
MYBPHL	9	5	5	148	123	160	35	24	18
SARDH	20	29	23	320	283	341	61	55	55
KCNG3	6	11	18	443	427	414	74	91	73
KLHL41	11	6	8	161	157	145	29	36	22
IRX5	26.166	24	29.24	589.718	542.622	593.687	124	116.417	84.75
MATN1	6	2	4	101	104	113	22	20	18
LOC100129973	10	6	7	72	97	98	20	16	15
HCST	6	9	12	120	115	150	32	22	20
ESRP2	3	6	12	184	179	183	45	29	31
LCE1A	0	0	0	2089.98	1626	2069	396	382	334
ASIP	11	2	4	143	121	224	40	27	28
MYBPH	2	3	9	88	80	75	19	17	12
SLC51B	0	0	0	24	11	26	3	5	4
CLDN11	802	715	765	1227	1125	1230	257	260	200
PIK3AP1	23	37	34	11124	9778	10502	2207	2286	1806
OGFRP1	13	12	13	110	115	131	25	31	16
PDE3B	187	215	185	1495	1396	1330	274	307	272
SUSD2	3	4	3	84	67	97	26	10	15
ILDR2	0	3	2	54	38	53	13	10	7
LHX4	7	10	8	146	116	160	27	33	27
LEF1	53	44	60	86	100	103	22	20	18
SLC35D3	0	0	0	18	16	15	3	2	5
YIPF7	3	0	1	44	58	59	16	13	5
PTCH1	296	343	348	545.001	492.001	492	109	122	91
TYR	9	11	5	82	75	111	22	17	18
GRM8	2	3	2	121	99	133	25	28	23
