# Supplementary material for: Differential contribution of TFE3 isoforms to cell motility and invasion
Source: EMBO Rep. 2025 Dec 8;27(2):471–500. doi: 10.1038/s44319-025-00659-3 (PMC12852735; doi:10.1038/s44319-025-00659-3)
Supplement: Supplementary file 13 — Source data Fig. 5 [file 44319_2025_659_MOESM13_ESM.zip › Figure 5/5F/Source Data Fig 5F.xlsx]

## Sheet: Sheet2
	Source Data for Fig. 5F
			Relative Quantity
			Exp 1	Exp 2	Exp 3
	CITED1	Ad. Null	1	0.5	0.526316
		Ad. rTFE3-L	74.28	110.053	102.501
		Ad. rTFE3-S	9.457	12.07	9.87316
		Ad. rTFE3-L/M106A	101.241	88.7625	100.845
			Relative Quantity
			Exp 1	Exp 2	Exp 3
	C/EBPa	Ad. Null	1	1	1
		Ad. rTFE3-L	18.351	24.895	24.394
		Ad. rTFE3-S	3.63	5.216	5.859
		Ad. rTFE3-L/M106A	20.504	23.926	23.421
		Relative Quantity	Mean	Stdev	p-value (compared to Ad. Null)	p-value (compared to Ad. rTFE3-L)	p-value (compared to Ad. rTFE3-S)
	CITED1	Ad. Null	0.6754	0.2814
		Ad. rTFE3-L	95.61	18.86	<0.0001
		Ad. rTFE3-S	10.47	1.404	0.6506	<0.0001
		Ad. rTFE3-L/M106A	96.95	7.093	<0.0001	0.9983	<0.0001
		Relative Quantity	Mean	Stdev	p-value (compared to Ad. Null)	p-value (compared to Ad. rTFE3-L)	p-value (compared to Ad. rTFE3-S)
	C/EBPa	Ad. Null	1	0
		Ad. rTFE3-L	22.55	3.642	<0.0001
		Ad. rTFE3-S	4.902	1.147	0.1888	<0.0001
		Ad. rTFE3-L/M106A	22.62	1.847	<0.0001	>0.9999	<0.0001
