# Supplementary material for: Differential contribution of TFE3 isoforms to cell motility and invasion
Source: EMBO Rep. 2025 Dec 8;27(2):471–500. doi: 10.1038/s44319-025-00659-3 (PMC12852735; doi:10.1038/s44319-025-00659-3)
Supplement: Supplementary file 13 — Source data Fig. 5 [file 44319_2025_659_MOESM13_ESM.zip › Figure 5/5B/Source Data Fig 5B.xlsx]

## Sheet: Sheet2
	Source Data for Fig. 5B
			Relative Quantity
			Exp 1	Exp 2	Exp 3
	ACP5	Ad. Null	1	1	1
		Ad. rTFE3-L	78.088	84.53	64.749
		Ad. rTFE3-S	10.158	11.728	7.12
		Ad. rTFE3-L/M106A	90.94	100.617	64.289
			Relative Quantity
			Exp 1	Exp 2	Exp 3
	CHI3L1	Ad. Null	1	1	1
		Ad. rTFE3-L	64.753	68.927	72.295
		Ad. rTFE3-S	5.769	6.986	5.553
		Ad. rTFE3-L/M106A	54.265	52.91	59.414
			Relative Quantity
			Exp 1	Exp 2	Exp 3
	ITGAX	Ad. Null	1	1	1
		Ad. rTFE3-L	5.399	4.101	4.979
		Ad. rTFE3-S	2.371	2.181	1.959
		Ad. rTFE3-L/M106A	6.197	4.558	4.192
			Relative Quantity
			Exp 1	Exp 2	Exp 3
	SNHG15	Ad. Null	1	1	1
		Ad. rTFE3-L	6.692	7.258	7.519
		Ad. rTFE3-S	0.705	0.413	0.425
		Ad. rTFE3-L/M106A	7.088	8.272	9.304
			Relative Quantity
			Exp 1	Exp 2	Exp 3
	TFE3	Ad. Null	1	1	1
		Ad. rTFE3-L	43.876	49.139	43.534
		Ad. rTFE3-S	63.922	77.12	59.485
		Ad. rTFE3-L/M106A	50.302	64.585	56.14
		Relative Quantity	Mean	Stdev	p-value (compared to Ad. Null)	p-value (compared to Ad. rTFE3-L)	p-value (compared to Ad. rTFE3-S)
	ACP5	Ad. Null	1	0
		Ad. rTFE3-L	75.79	10.09	0.0001
		Ad. rTFE3-S	9.669	2.343	0.7598	0.0003
		Ad. rTFE3-L/M106A	85.28	18.81	<0.0001	0.709	0.0001
		Relative Quantity	Mean	Stdev	p-value (compared to Ad. Null)	p-value (compared to Ad. rTFE3-L)	p-value (compared to Ad. rTFE3-S)
	CHI3L1	Ad. Null	1	0
		Ad. rTFE3-L	68.66	3.778	<0.0001
		Ad. rTFE3-S	6.103	0.7726	0.1499	<0.0001
		Ad. rTFE3-L/M106A	55.53	3.431	<0.0001	0.0011	<0.0001
		Relative Quantity	Mean	Stdev	p-value (compared to Ad. Null)	p-value (compared to Ad. rTFE3-L)	p-value (compared to Ad. rTFE3-S)
	ITGAX	Ad. Null	1	0
		Ad. rTFE3-L	4.826	0.6623	0.0004
		Ad. rTFE3-S	2.17	0.2062	0.1892	0.004
		Ad. rTFE3-L/M106A	4.982	1.068	0.0003	0.9899	0.0028
		Relative Quantity	Mean	Stdev	p-value (compared to Ad. Null)	p-value (compared to Ad. rTFE3-L)	p-value (compared to Ad. rTFE3-S)
	SNHG15	Ad. Null	1	0
		Ad. rTFE3-L	7.156	0.4228	<0.0001
		Ad. rTFE3-S	0.5143	0.1652	0.7576	<0.0001
		Ad. rTFE3-L/M106A	8.221	1.109	<0.0001	0.2091	<0.0001
		Relative Quantity	Mean	Stdev	p-value (compared to Ad. Null)	p-value (compared to Ad. rTFE3-L)	p-value (compared to Ad. rTFE3-S)
	TFE3	Ad. Null	1	0
		Ad. rTFE3-L	45.52	3.142	<0.0001
		Ad. rTFE3-S	66.84	9.173	<0.0001	0.0108
		Ad. rTFE3-L/M106A	57.01	7.181	<0.0001	0.1693	0.2653
