# Supplementary material for: Differential contribution of TFE3 isoforms to cell motility and invasion
Source: EMBO Rep. 2025 Dec 8;27(2):471–500. doi: 10.1038/s44319-025-00659-3 (PMC12852735; doi:10.1038/s44319-025-00659-3)
Supplement: Supplementary file 14 — Source data Fig. 6 [file 44319_2025_659_MOESM14_ESM.zip]

Archive with 40 entries (34 files):
- Figure 6/
- __MACOSX/._Figure 6
- Figure 6/.DS_Store
- __MACOSX/Figure 6/._.DS_Store
- Figure 6/6C/
- __MACOSX/Figure 6/._6C
- Figure 6/6A/
- __MACOSX/Figure 6/._6A
- Figure 6/6E/
- __MACOSX/Figure 6/._6E
- Figure 6/6B/
- __MACOSX/Figure 6/._6B
- Figure 6/6D/
- __MACOSX/Figure 6/._6D
- Figure 6/6C/.DS_Store
- __MACOSX/Figure 6/6C/._.DS_Store
- Figure 6/6C/Source-TSC2KOcrisprTFE3AK-6C.tif
- __MACOSX/Figure 6/6C/._Source-TSC2KOcrisprTFE3AK-6C.tif
- Figure 6/6C/Source Data Fig 6C.pdf
- __MACOSX/Figure 6/6C/._Source Data Fig 6C.pdf
- Figure 6/6C/SourceTSC2KOcrisprCTRL-6C.tif (RGB).tif
- __MACOSX/Figure 6/6C/._SourceTSC2KOcrisprCTRL-6C.tif (RGB).tif
- Figure 6/6C/sourceNcad-6CWTcrisprCTRL.tif
- __MACOSX/Figure 6/6C/._sourceNcad-6CWTcrisprCTRL.tif
- Figure 6/6A/Source Data Fig 6A.pdf
- __MACOSX/Figure 6/6A/._Source Data Fig 6A.pdf
- Figure 6/6E/Source Data Fig 6E.xlsx
- __MACOSX/Figure 6/6E/._Source Data Fig 6E.xlsx
- Figure 6/6B/.DS_Store
- __MACOSX/Figure 6/6B/._.DS_Store
- Figure 6/6B/Source Data Fig 6B.xlsx
- __MACOSX/Figure 6/6B/._Source Data Fig 6B.xlsx
- Figure 6/6D/SourcehelaTSC2KO-CRISPRctrl.tif
- __MACOSX/Figure 6/6D/._SourcehelaTSC2KO-CRISPRctrl.tif
- Figure 6/6D/Source Data Fig 6D.pdf
- __MACOSX/Figure 6/6D/._Source Data Fig 6D.pdf
- Figure 6/6D/SourcehelaTSC2KO-CRISPRTFE3L.tif
- __MACOSX/Figure 6/6D/._SourcehelaTSC2KO-CRISPRTFE3L.tif
- Figure 6/6D/SourcehelaWT-CRISPRctrl.tif
- __MACOSX/Figure 6/6D/._SourcehelaWT-CRISPRctrl.tif
