# Supplementary material for: Differential contribution of TFE3 isoforms to cell motility and invasion
Source: EMBO Rep. 2025 Dec 8;27(2):471–500. doi: 10.1038/s44319-025-00659-3 (PMC12852735; doi:10.1038/s44319-025-00659-3)
Supplement: Supplementary file 14 — Source data Fig. 6 [file 44319_2025_659_MOESM14_ESM.zip › Figure 6/6E/Source Data Fig 6E.xlsx]

## Sheet: Sheet1
			Source Data Fig 6E
			CRISPR Boyden Assay
			Cell Count
			HeLa WT Ctrl	TSC2KO Ctrl	TSC2KO TFE3-L
		Experiment 1	150	346	185
			174	217	164
			140	270	178
		Experiment 2	167	200	179
			146	234	160
			158	207	158
		Experiment 3	182	223	172
			152	228	152
			155	244	169
		ANOVA Followed by Tukey's multiple comparisons
		Mean 1	Mean 2	Mean Diff.	SE of diff.	Adjusted P Value
	WT Ctrl vs. TSC2KO Ctrl	158.2	241	-82.78	13.01	<0.0001
	WT Ctrl vs. TSC2KO TFE3L	158.2	168.6	-10.33	13.01	0.7101
	TSC2KO Ctrl vs. TSC2KO TFE3L	241	168.6	72.44	13.01	<0.0001
		Descriptive Statistics
		Mean	Stdev
	WT CRISPR CTRL	158.222	13.6453
	TSC2KO CRISPR CTRL	241	44.4831
	TSC2KO CRISPR TFE3-L	168.556	10.9557
