# Supplementary material for: Differential contribution of TFE3 isoforms to cell motility and invasion
Source: EMBO Rep. 2025 Dec 8;27(2):471–500. doi: 10.1038/s44319-025-00659-3 (PMC12852735; doi:10.1038/s44319-025-00659-3)
Supplement: Supplementary file 14 — Source data Fig. 6 [file 44319_2025_659_MOESM14_ESM.zip › Figure 6/6B/Source Data Fig 6B.xlsx]

## Sheet: Sheet1
										Source Data Fig 6B
				HeLa CRISPR motility											HeLa TSC2KO motility
				Percent Wound Area											Area % from Fiji (Raw)
		Time (min)	Time (h)	WT CRISPR CTRL			TSC2KO CRISPR CTRL			TSC2KO crisprTFE3L					WT CRISPR CTRL						TSC2KO CRISPR CTRL						TSC2KO crisprTFE3L
		0	0	100	100	100	100	100	100	100	100	100			Area %	Normalized	Area %	Normalized	Area %	Normalized	Area %	Normalized	Area %	Normalized	Area %	Normalized	Area%	Normalized	Area %	Normalized	Area %	Normalized
		10	0.166667	99.9845	100.246	99.6111	99.6982	99.8233	98.4998	100.204	99.969	99.9797			83.778	1	68.418	1	74.318	1	85.81	1	79.251	1	73.255	1	72.019	1	83.881	1	83.881	1
		20	0.333333	99.7517	99.031	99.3757	99.4208	99.4107	98.3073	100.182	99.8653	100.007			83.765	0.999845	68.586	1.00246	74.029	0.996111	85.551	0.996982	79.111	0.998233	72.156	0.984998	72.166	1.00204	83.855	0.99969	83.864	0.999797
		30	0.5	99.2409	99.259	99.0473	98.964	98.7584	96.3238	99.7681	99.4468	99.8748			83.57	0.997517	67.755	0.99031	73.854	0.993757	85.313	0.994208	78.784	0.994107	72.015	0.983073	72.15	1.00182	83.768	0.998653	83.887	1.00007
		40	0.666667	98.8995	98.3966	99.0393	98.3941	98.2398	95.345	99.5612	99.3825	99.4063			83.142	0.992409	67.911	0.99259	73.61	0.990473	84.921	0.98964	78.267	0.987584	70.562	0.963238	71.852	0.997681	83.417	0.994468	83.776	0.998748
		50	0.833333	98.5545	98.7196	98.4566	97.794	97.6682	94.6707	99.3474	99.1571	99.5374			82.856	0.988995	67.321	0.983966	73.604	0.990393	84.432	0.983941	77.856	0.982398	69.845	0.95345	71.703	0.995612	83.363	0.993825	83.383	0.994063
		60	1	98.1749	98.3893	97.9897	97.3733	96.9073	93.9431	99.3766	98.9235	99.274			82.567	0.985545	67.542	0.987196	73.171	0.984566	83.917	0.97794	77.403	0.976682	69.351	0.946707	71.549	0.993474	83.174	0.991571	83.493	0.995374
		70	1.16667	97.46	97.9888	97.2429	96.8547	96.3735	93.4353	99.0169	98.7435	99.3443			82.249	0.981749	67.316	0.983893	72.824	0.979897	83.556	0.973733	76.8	0.969073	68.818	0.939431	71.57	0.993766	82.978	0.989235	83.272	0.99274
		80	1.33333	97.1508	97.4495	96.9953	96.3874	95.8549	93.0721	98.7101	98.6517	99.1905			81.65	0.9746	67.042	0.979888	72.269	0.972429	83.111	0.968547	76.377	0.963735	68.446	0.934353	71.311	0.990169	82.827	0.987435	83.331	0.993443
		90	1.5	96.8512	97.5737	96.2136	96.0121	95.3944	92.2777	98.2338	98.5825	98.6469			81.391	0.971508	66.673	0.974495	72.085	0.969953	82.71	0.963874	75.966	0.958549	68.18	0.930721	71.09	0.987101	82.75	0.986517	83.202	0.991905
		100	1.66667	96.3928	97.5957	95.5946	95.4038	95.19	91.531	97.7784	98.1974	98.5229			81.14	0.968512	66.758	0.975737	71.504	0.962136	82.388	0.960121	75.601	0.953944	67.598	0.922777	70.747	0.982338	82.692	0.985825	82.746	0.986469
		110	1.83333	95.8044	97.7301	95.0254	94.8223	94.9603	91.0641	97.6895	97.7277	98.3453			80.756	0.963928	66.773	0.975957	71.044	0.955946	81.866	0.954038	75.439	0.9519	67.051	0.91531	70.419	0.977784	82.369	0.981974	82.642	0.985229
		120	2	95.2768	97.2405	94.8949	94.1743	94.5717	90.4662	97.1508	97.4357	97.8398			80.263	0.958044	66.865	0.977301	70.621	0.950254	81.367	0.948223	75.257	0.949603	66.709	0.910641	70.355	0.976895	81.975	0.977277	82.493	0.983453
		130	2.16667	95.1371	96.7377	94.0216	93.6394	94.2524	89.6458	96.6287	97.2711	97.6061			79.821	0.952768	66.53	0.972405	70.524	0.948949	80.811	0.941743	74.949	0.945717	66.271	0.904662	69.967	0.971508	81.73	0.974357	82.069	0.978398
		140	2.33333	94.7194	96.3577	91.9898	93.023	94.0821	89.0615	96.3621	96.9254	97.6169			79.704	0.951371	66.186	0.967377	69.875	0.940216	80.352	0.936394	74.696	0.942524	65.67	0.896458	69.591	0.966287	81.592	0.972711	81.873	0.976061
		150	2.5	94.2765	96.156	93.5238	92.4892	93.7427	88.2697	94.2043	96.253	97.1567			79.354	0.947194	65.926	0.963577	68.365	0.919898	79.823	0.93023	74.561	0.940821	65.242	0.890615	69.399	0.963621	81.302	0.969254	81.882	0.976169
		160	2.66667	93.8122	95.5012	93.0636	91.6979	93.5521	87.2623	94.0613	96.0682	97.1173			78.983	0.942765	65.788	0.96156	69.505	0.935238	79.365	0.924892	74.292	0.937427	64.662	0.882697	67.845	0.942043	80.738	0.96253	81.496	0.971567
		170	2.83333	93.2452	95.6269	92.6411	90.9335	92.6626	87.2323	93.7447	95.8787	97.2568			78.594	0.938122	65.34	0.955012	69.163	0.930636	78.686	0.916979	74.141	0.935521	63.924	0.872623	67.742	0.940613	80.583	0.960682	81.463	0.971173
		180	3	92.6974	95.7365	92.228	90.43	92.3269	86.7736	93.5489	96.1708	97.3987			78.119	0.932452	65.426	0.956269	68.849	0.926411	78.03	0.909335	73.436	0.926626	63.902	0.872323	67.514	0.937447	80.424	0.958787	81.58	0.972568
		190	3.16667	92.2963	95.7643	92.0585	89.7331	92.0417	86.2098	93.1102	95.8334	97.0911			77.66	0.926974	65.501	0.957365	68.542	0.92228	77.598	0.9043	73.17	0.923269	63.566	0.867736	67.373	0.935489	80.669	0.961708	81.699	0.973987
		200	3.33333	91.974	95.4749	91.749	89.1388	91.4903	85.5901	93.2407	95.316	97.3784			77.324	0.922963	65.52	0.957643	68.416	0.920585	77	0.897331	72.944	0.920417	63.153	0.862098	67.057	0.931102	80.386	0.958334	81.441	0.970911
		210	3.5	91.672	95.2337	89.9917	88.5445	91.0979	85.0973	93.3587	95.0442	96.8765			77.054	0.91974	65.322	0.954749	68.186	0.91749	76.49	0.891388	72.507	0.914903	62.699	0.855901	67.151	0.932407	79.952	0.95316	81.682	0.973784
		220	3.66667	91.1456	94.5146	90.472	87.8814	90.6437	84.5185	93.542	94.764	96.6059			76.801	0.91672	65.157	0.952337	66.88	0.899917	75.98	0.885445	72.196	0.910979	62.338	0.850973	67.236	0.933587	79.724	0.950442	81.261	0.968765
		230	3.83333	90.7732	94.6593	90.1249	87.0633	90.2739	83.9601	93.5725	95.0716	96.0504			76.36	0.911456	64.665	0.945146	67.237	0.90472	75.411	0.878814	71.836	0.906437	61.914	0.845185	67.368	0.93542	79.489	0.94764	81.034	0.966059
		240	4	90.5094	94.6929	89.3592	86.3501	89.8676	83.2926	93.6822	94.7211	95.9538			76.048	0.907732	64.764	0.946593	66.979	0.901249	74.709	0.870633	71.543	0.902739	61.505	0.839601	67.39	0.935725	79.747	0.950716	80.568	0.960504
		250	4.16667	89.8016	94.0732	88.7093	85.8175	89.3932	82.853	93.5281	94.4767	95.5544			75.827	0.905094	64.787	0.946929	66.41	0.893592	74.097	0.863501	71.221	0.898676	61.016	0.832926	67.469	0.936822	79.453	0.947211	80.487	0.959538
		260	4.33333	89.4805	94.4006	88.5613	85.0915	89.0676	82.1473	93.5559	93.9605	95.4102			75.234	0.898016	64.363	0.940732	65.927	0.887093	73.64	0.858175	70.845	0.893932	60.694	0.82853	67.358	0.935281	79.248	0.944767	80.152	0.955544
		270	4.5	88.8276	93.4462	88.1523	84.3025	88.7143	81.4675	93.4767	93.8747	95.3935			74.965	0.894805	64.587	0.944006	65.817	0.885613	73.017	0.850915	70.587	0.890676	60.177	0.821473	67.378	0.935559	78.815	0.939605	80.031	0.954102
		280	4.66667	88.5781	93.5514	88.1913	84.1033	88.3333	80.9842	93.1504	93.8353	95.3446			74.418	0.888276	63.934	0.934462	65.513	0.881523	72.34	0.843025	70.307	0.887143	59.679	0.814675	67.321	0.934767	78.743	0.938747	80.017	0.953935
		290	4.83333	87.8441	93.6186	87.6692	83.4145	88.033	80.4464	93.0199	93.7566	94.9631			74.209	0.885781	64.006	0.935514	65.542	0.881913	72.169	0.841033	70.005	0.883333	59.325	0.809842	67.086	0.931504	78.71	0.938353	79.976	0.953446
		300	5	88.189	92.0109	87.057	83.1442	87.7352	79.8225	94.0349	88.9296	97.2878			73.594	0.878441	64.052	0.936186	65.154	0.876692	71.578	0.834145	69.767	0.88033	58.931	0.804464	66.992	0.930199	78.644	0.937566	79.656	0.949631
		310	5.16667	87.8906	91.5841	86.9749	82.861	87.3087	79.312	93.9308	89.4529	97.8088			73.883	0.88189	62.952	0.920109	64.699	0.87057	71.346	0.831442	69.531	0.877352	58.474	0.798225	67.723	0.940349	74.595	0.889296	81.606	0.972878
		320	5.33333	87.4812	91.7814	86.6224	82.5498	86.9226	78.34	93.2962	88.9081	95.9633			73.633	0.878906	62.66	0.915841	64.638	0.869749	71.103	0.82861	69.193	0.873087	58.1	0.79312	67.648	0.939308	75.034	0.894529	82.043	0.978088
		330	5.5	86.8187	91.5329	86.5483	81.5709	86.5756	77.7612	93.2712	89.261	95.2027			73.29	0.874812	62.795	0.917814	64.376	0.866224	70.836	0.825498	68.887	0.869226	57.388	0.7834	67.191	0.932962	74.577	0.889081	80.495	0.959633
		340	5.66667	86.4535	91.0959	85.7787	81.3215	86.2462	77.0528	93.1476	88.833	95.1169			72.735	0.868187	62.625	0.915329	64.321	0.865483	69.996	0.815709	68.612	0.865756	56.964	0.777612	67.173	0.932712	74.873	0.89261	79.857	0.952027
		350	5.83333	86.2458	91.055	85.7477	80.8391	85.9346	76.4385	92.7144	87.9937	94.789			72.429	0.864535	62.326	0.910959	63.749	0.857787	69.782	0.813215	68.351	0.862462	56.445	0.770528	67.084	0.931476	74.514	0.88833	79.785	0.951169
		360	6	85.9271	90.4046	85.3992	80.1736	85.6734	75.4488	92.5589	88.4205	95.1598			72.255	0.862458	62.298	0.91055	63.726	0.857477	69.368	0.808391	68.104	0.859346	55.995	0.764385	66.772	0.927144	73.81	0.879937	79.51	0.94789
		370	6.16667	85.5917	90.5975	85.0682	79.4872	85.4601	75.1867	92.2215	88.1201	94.7807			71.988	0.859271	61.853	0.904046	63.467	0.853992	68.797	0.801736	67.897	0.856734	55.27	0.754488	66.66	0.925589	74.168	0.884205	79.821	0.951598
		380	6.33333	85.1477	90.4879	84.8018	78.8509	85.0791	74.3826	92.3756	87.679	95.2659			71.707	0.855917	61.985	0.905975	63.221	0.850682	68.208	0.794872	67.728	0.854601	55.078	0.751867	66.417	0.922215	73.916	0.881201	79.503	0.947807
		390	6.5	84.9567	90.7334	84.4089	78.2718	84.7056	73.8926	91.798	87.3321	96.3019			71.335	0.851477	61.91	0.904879	63.023	0.848018	67.662	0.788509	67.426	0.850791	54.489	0.743826	66.528	0.923756	73.546	0.87679	79.91	0.952659
		400	6.66667	84.1295	90.7232	84.2542	77.625	84.3169	73.21	91.1357	86.7372	96.0718			71.175	0.849567	62.078	0.907334	62.731	0.844089	67.165	0.782718	67.13	0.847056	54.13	0.738926	66.112	0.91798	73.255	0.873321	80.779	0.963019
		410	6.83333	83.8561	90.5347	83.6029	77.0773	83.9737	72.623	91.051	86.7765	96.5272			70.482	0.841295	62.071	0.907232	62.616	0.842542	66.61	0.77625	66.822	0.843169	53.63	0.7321	65.635	0.911357	72.756	0.867372	80.586	0.960718
		420	7	83.4622	90.2496	83.2975	76.3477	83.6053	71.7562	91.294	86.1888	96.6619			70.253	0.838561	61.942	0.905347	62.132	0.836029	66.14	0.770773	66.55	0.839737	53.2	0.72623	65.574	0.91051	72.789	0.867765	80.968	0.965272
		430	7.16667	83.1591	89.7673	82.3381	75.8793	83.1952	71.116	91.0121	85.8073	96.6131			69.923	0.834622	61.747	0.902496	61.905	0.832975	65.514	0.763477	66.258	0.836053	52.565	0.717562	65.749	0.91294	72.296	0.861888	81.081	0.966619
		440	7.33333	82.3725	89.7425	81.9115	75.6637	83.5851	68.652	91.8466	85.7357	96.321			69.669	0.831591	61.417	0.897673	61.192	0.823381	65.112	0.758793	65.933	0.831952	52.096	0.71116	65.546	0.910121	71.976	0.858073	81.04	0.966131
		450	7.5	82.3546	89.2908	81.8267	74.9237	81.9763	68.2684	91.7244	84.8166	96.619			69.01	0.823725	61.4	0.897425	60.875	0.819115	64.927	0.756637	66.242	0.835851	50.291	0.68652	66.147	0.918466	71.916	0.857357	80.795	0.96321
		460	7.66667	82.0275	88.8333	81.1163	74.4179	81.7075	67.7005	91.4189	84.7117	96.1493			68.995	0.823546	61.091	0.892908	60.812	0.818267	64.292	0.749237	64.967	0.819763	50.01	0.682684	66.059	0.917244	71.145	0.848166	81.045	0.96619
		470	7.83333	81.6276	88.37	81.489	73.9378	81.5548	67.2432	91.3023	84.4089	95.8012			68.721	0.820275	60.778	0.888333	60.284	0.811163	63.858	0.744179	64.754	0.817075	49.594	0.677005	65.839	0.914189	71.057	0.847117	80.651	0.961493
		480	8	81.4378	88.9517	80.831	73.3528	81.2734	66.7695	90.7191	84.1323	95.3827			68.386	0.816276	60.461	0.8837	60.561	0.81489	63.446	0.739378	64.633	0.815548	49.259	0.672432	65.755	0.913023	70.803	0.844089	80.359	0.958012
		490	8.16667	80.0759	89.6314	81.1069	73.1814	81.0261	66.3859	90.5192	83.3061	95.2456			68.227	0.814378	60.859	0.889517	60.072	0.80831	62.944	0.733528	64.41	0.812734	48.912	0.667695	65.335	0.907191	70.571	0.841323	80.008	0.953827
		500	8.33333	80.5581	89.4311	80.4408	72.7829	80.6728	66.0242	90.3178	82.9926	94.9929			67.086	0.800759	61.324	0.896314	60.277	0.811069	62.797	0.731814	64.214	0.810261	48.631	0.663859	65.191	0.905192	69.878	0.833061	79.893	0.952456
		510	8.5	80.5868	89.2952	79.8434	72.0522	80.322	65.5819	89.6361	82.778	95.0227			67.49	0.805581	61.187	0.894311	59.782	0.804408	62.455	0.727829	63.934	0.806728	48.366	0.660242	65.046	0.903178	69.615	0.829926	79.681	0.949929
		520	8.66667	79.3132	88.7018	79.8985	71.755	80.264	65.2693	89.5083	82.7696	94.7533			67.514	0.805868	61.094	0.892952	59.338	0.798434	61.828	0.720522	63.656	0.80322	48.042	0.655819	64.555	0.896361	69.435	0.82778	79.706	0.950227
		530	8.83333	78.8584	88.5703	79.6859	71.4113	79.869	64.943	89.3611	82.3297	94.4707			66.447	0.793132	60.688	0.887018	59.379	0.798985	61.573	0.71755	63.61	0.80264	47.813	0.652693	64.463	0.895083	69.428	0.827696	79.48	0.947533
		540	9	78.5469	88.2516	79.5823	70.9253	79.5473	64.4243	89.1168	82.1914	94.0201			66.066	0.788584	60.598	0.885703	59.221	0.796859	61.278	0.714113	63.297	0.79869	47.574	0.64943	64.357	0.893611	69.059	0.823297	79.243	0.944707
		550	9.16667	79.386	87.2621	79.4828	69.9627	78.9883	63.9601	88.6197	81.8851	93.6589			65.805	0.785469	60.38	0.882516	59.144	0.795823	60.861	0.709253	63.042	0.795473	47.194	0.644243	64.181	0.891168	68.943	0.821914	78.865	0.940201
		560	9.33333	77.5263	86.8923	78.7602	69.3206	78.6741	63.9274	88.367	81.1137	93.2845			66.508	0.79386	59.703	0.872621	59.07	0.794828	60.035	0.699627	62.599	0.789883	46.854	0.639601	63.823	0.886197	68.686	0.818851	78.562	0.936589
		570	9.5	77.0632	87.2387	78.3538	69.0782	78.505	63.4646	88.0545	80.8097	93.0223			64.95	0.775263	59.45	0.868923	58.533	0.787602	59.484	0.693206	62.35	0.786741	46.83	0.639274	63.641	0.88367	68.039	0.811137	78.248	0.932845
		580	9.66667	76.9713	86.5708	78.1816	68.4722	78.1101	62.9199	87.8157	80.669	91.9183			64.562	0.770632	59.687	0.872387	58.231	0.783538	59.276	0.690782	62.216	0.78505	46.491	0.634646	63.416	0.880545	67.784	0.808097	78.028	0.930223
		590	9.83333	76.4043	86.2916	75.9708	67.9128	77.6116	62.5691	87.1589	80.3543	91.8444			64.485	0.769713	59.23	0.865708	58.103	0.781816	58.756	0.684722	61.903	0.781101	46.092	0.629199	63.244	0.878157	67.666	0.80669	77.102	0.919183
		600	10	76.8758	88.4869	77.0796	66.582	76.4634	61.4402	86.7688	80.427	93.9581			64.01	0.764043	59.039	0.862916	56.46	0.759708	58.276	0.679128	61.508	0.776116	45.835	0.625691	62.771	0.871589	67.402	0.803543	77.04	0.918444
		610	10.1667	77.2971	88.598	73.8865	66.0774	76.1618	61.0989	86.3772	79.5329	93.8067			64.405	0.768758	60.541	0.884869	57.284	0.770796	57.134	0.66582	60.598	0.764634	45.008	0.614402	62.49	0.867688	67.463	0.80427	78.813	0.939581
		620	10.3333	76.4974	88.4299	74.3037	65.5005	75.9511	60.5215	86.2134	79.5341	93.6088			64.758	0.772971	60.617	0.88598	54.911	0.738865	56.701	0.660774	60.359	0.761618	44.758	0.610989	62.208	0.863772	66.713	0.795329	78.686	0.938067
		630	10.5	76.1871	88.2619	75.0854	65.074	75.5132	59.9631	86.0787	79.6176	93.734			64.088	0.764974	60.502	0.884299	55.221	0.743037	56.206	0.655005	60.192	0.759511	44.335	0.605215	62.09	0.862134	66.714	0.795341	78.52	0.936088
		640	10.6667	75.9722	87.8102	74.6239	64.5706	75.1965	59.342	86.062	79.3338	93.9271			63.828	0.761871	60.387	0.882619	55.802	0.750854	55.84	0.65074	59.845	0.755132	43.926	0.599631	61.993	0.860787	66.784	0.796176	78.625	0.93734
		650	10.8333	76.1417	87.6041	73.9108	64.3538	74.8647	58.6663	85.7329	78.3062	93.6911			63.648	0.759722	60.078	0.878102	55.459	0.746239	55.408	0.645706	59.594	0.751965	43.471	0.59342	61.981	0.86062	66.546	0.793338	78.787	0.939271
		660	11	74.6604	87.2811	73.8704	63.6732	74.6994	58.0657	85.6802	77.6898	93.8866			63.79	0.761417	59.937	0.876041	54.929	0.739108	55.222	0.643538	59.331	0.748647	42.976	0.586663	61.744	0.857329	65.684	0.783062	78.589	0.936911
		670	11.1667	73.6231	86.7301	72.5073	62.8248	74.1921	57.566	85.5621	77.877	94.1858			62.549	0.746604	59.716	0.872811	54.899	0.738704	54.638	0.636732	59.2	0.746994	42.536	0.580657	61.706	0.856802	65.167	0.776898	78.753	0.938866
		680	11.3333	74.8979	86.2726	73.2541	62.0207	74.0079	57.076	85.2039	77.1998	93.9033			61.68	0.736231	59.339	0.867301	53.886	0.725073	53.91	0.628248	58.798	0.741921	42.17	0.57566	61.621	0.855621	65.324	0.77877	79.004	0.941858
		690	11.5	73.9621	86.1645	72.401	60.7831	73.6647	56.3415	84.8554	77.4955	93.5194			62.748	0.748979	59.026	0.862726	54.441	0.732541	53.22	0.620207	58.652	0.740079	41.811	0.57076	61.363	0.852039	64.756	0.771998	78.767	0.939033
		700	11.6667	73.6172	85.4073	74.9092	60.479	73.295	55.644	84.5457	75.9564	92.9281			61.964	0.739621	58.952	0.861645	53.807	0.72401	52.158	0.607831	58.38	0.736647	41.273	0.563415	61.112	0.848554	65.004	0.774955	78.445	0.935194
		710	11.8333	74.4444	85.4527	74.6952	60.0058	72.8975	54.9887	84.25	76.5406	92.872			61.675	0.736172	58.434	0.854073	55.671	0.749092	51.897	0.60479	58.087	0.73295	40.762	0.55644	60.889	0.845457	63.713	0.759564	77.949	0.929281
		720	12	73.8129	85.498	74.7396	59.5991	72.4697	54.3608	84.2	76.6431	92.5573			62.368	0.744444	58.465	0.854527	55.512	0.746952	51.491	0.600058	57.772	0.728975	40.282	0.549887	60.676	0.8425	64.203	0.765406	77.902	0.92872
		730	12.1667	72.5334	85.533	74.4167	59.0024	71.8805	53.4462	83.6293	75.2673	92.2378			61.839	0.738129	58.496	0.85498	55.545	0.747396	51.142	0.595991	57.433	0.724697	39.822	0.543608	60.64	0.842	64.289	0.766431	77.638	0.925573
		740	12.3333	72.0547	85.4585	74.052	58.668	71.3896	53.1336	83.4294	76.2473	91.4927			60.767	0.725334	58.52	0.85533	55.305	0.744167	50.63	0.590024	56.966	0.718805	39.152	0.534462	60.229	0.836293	63.135	0.752673	77.37	0.922378
		750	12.5	72.519	85.5272	73.6067	58.7484	70.7549	52.7049	83.5682	75.5618	91.5142			60.366	0.720547	58.469	0.854585	55.034	0.74052	50.343	0.58668	56.577	0.713896	38.923	0.531336	60.085	0.834294	63.957	0.762473	76.745	0.914927
		760	12.6667	71.9926	85.4644	73.2662	58.3836	70.437	52.4142	83.3461	75.1696	91.1756			60.755	0.72519	58.516	0.855272	54.703	0.736067	50.412	0.587484	56.074	0.707549	38.609	0.527049	60.185	0.835682	63.382	0.755618	76.763	0.915142
		770	12.8333	71.6763	85.343	74.0965	58.2158	70.1013	52.2162	83.4377	75.0623	90.992			60.314	0.719926	58.473	0.854644	54.45	0.732662	50.099	0.583836	55.822	0.70437	38.396	0.524142	60.025	0.833461	63.053	0.751696	76.479	0.911756
		780	13	71.2419	85.175	73.2339	57.3313	69.8136	51.5337	83.1683	74.2659	90.9443			60.049	0.716763	58.39	0.85343	55.067	0.740965	49.955	0.582158	55.556	0.701013	38.251	0.522162	60.091	0.834377	62.963	0.750623	76.325	0.90992
		790	13.1667	70.429	84.4895	73.9135	57.322	69.5373	51.1965	83.2266	73.9357	90.9586			59.685	0.712419	58.275	0.85175	54.426	0.732339	49.196	0.573313	55.328	0.698136	37.751	0.515337	59.897	0.831683	62.295	0.742659	76.285	0.909443
		800	13.3333	69.8692	84.013	73.8717	57.1577	69.054	50.645	83.0961	74.0048	91.2853			59.004	0.70429	57.806	0.844895	54.931	0.739135	49.188	0.57322	55.109	0.695373	37.504	0.511965	59.939	0.832266	62.018	0.739357	76.297	0.909586
		810	13.5	69.4323	84.1474	74.0198	56.737	68.5077	49.8287	82.9351	73.0881	90.9491			58.535	0.698692	57.48	0.84013	54.9	0.738717	49.047	0.571577	54.726	0.69054	37.1	0.50645	59.845	0.830961	62.076	0.740048	76.571	0.912853
		820	13.6667	69.4192	83.6315	74.1557	56.4142	68.2528	48.7475	82.7337	72.8008	90.9932			58.169	0.694323	57.572	0.841474	55.01	0.740198	48.686	0.56737	54.293	0.685077	36.502	0.498287	59.729	0.829351	61.307	0.730881	76.289	0.909491
		830	13.8333	69.7271	83.5628	74.1974	56.0331	67.7102	48.5864	82.5588	73.6388	90.7869			58.158	0.694192	57.219	0.836315	55.111	0.741557	48.409	0.564142	54.091	0.682528	35.71	0.487475	59.584	0.827337	61.066	0.728008	76.326	0.909932
		840	14	68.7913	83.3202	73.9215	55.0437	67.3392	47.8902	82.2963	73.1608	90.8919			58.416	0.697271	57.172	0.835628	55.142	0.741974	48.082	0.560331	53.661	0.677102	35.592	0.485864	59.458	0.825588	61.769	0.736388	76.153	0.907869
		850	14.1667	68.407	83.2266	72.6957	54.8747	66.7815	47.0794	82.2811	73.348	91.0957			57.632	0.687913	57.006	0.833202	54.937	0.739215	47.233	0.550437	53.367	0.673392	35.082	0.478902	59.269	0.822963	61.368	0.731608	76.241	0.908919
		860	14.3333	67.8328	83.0922	73.3214	54.6685	65.7178	46.5088	81.6465	72.4979	91.1398			57.31	0.68407	56.942	0.832266	54.026	0.726957	47.088	0.548747	52.925	0.667815	34.488	0.470794	59.258	0.822811	61.525	0.73348	76.412	0.910957
		870	14.5	68.1539	82.8788	73.2326	54.4878	65.2421	45.8249	81.4716	73.305	90.7607			56.829	0.678328	56.85	0.830922	54.491	0.733214	46.911	0.546685	52.082	0.657178	34.07	0.465088	58.801	0.816465	60.812	0.724979	76.449	0.911398
		880	14.6667	68.1814	82.7765	72.9608	53.9354	64.7197	45.3908	80.4302	72.4312	90.7989			57.098	0.681539	56.704	0.828788	54.425	0.732326	46.756	0.544878	51.705	0.652421	33.569	0.458249	58.675	0.814716	61.489	0.73305	76.131	0.907607
		890	14.8333	67.6419	82.8218	72.0216	53.8166	64.0358	44.9498	80.4732	69.6606	90.7798			57.121	0.681814	56.634	0.827765	54.223	0.729608	46.282	0.539354	51.291	0.647197	33.251	0.453908	57.925	0.804302	60.756	0.724312	76.163	0.907989
		900	15	62.6596	82.3511	72.9218	52.1944	63.7001	43.5178	81.0647	75.4247	91.445			56.669	0.676419	56.665	0.828218	53.525	0.720216	46.18	0.538166	50.749	0.640358	32.928	0.449498	57.956	0.804732	58.432	0.696606	76.147	0.907798
		910	15.1667	62.3469	82.224	73.0281	51.9065	63.3279	43.6475	80.9967	75.0504	91.2745			52.495	0.626596	56.343	0.823511	54.194	0.729218	44.788	0.521944	50.483	0.637001	31.879	0.435178	58.382	0.810647	63.267	0.754247	76.705	0.91445
		920	15.3333	62.0903	82.2108	72.6379	51.2889	62.8964	43.1561	80.5787	74.9288	91.3151			52.233	0.623469	56.256	0.82224	54.273	0.730281	44.541	0.519065	50.188	0.633279	31.974	0.436475	58.333	0.809967	62.953	0.750504	76.562	0.912745
		930	15.5	61.7632	82.2839	72.4616	51.1246	62.4737	42.6183	80.7551	74.5675	90.6057			52.018	0.620903	56.247	0.822108	53.983	0.726379	44.011	0.512889	49.846	0.628964	31.614	0.431561	58.032	0.805787	62.851	0.749288	76.596	0.913151
		940	15.6667	61.6403	82.2108	72.6379	50.62	61.9462	42.0695	80.1788	74.0883	90.5139			51.744	0.617632	56.297	0.822839	53.852	0.724616	43.87	0.511246	49.511	0.624737	31.22	0.426183	58.159	0.807551	62.548	0.745675	76.001	0.906057
		950	15.8333	61.2165	82.1772	72.9702	50.4941	61.4794	41.7118	80.3024	73.8129	90.5926			51.641	0.616403	56.247	0.822108	53.983	0.726379	43.437	0.5062	49.093	0.619462	30.818	0.420695	57.744	0.801788	62.146	0.740883	75.924	0.905139
		960	16	61.1258	82.053	72.872	49.873	60.904	41.2491	80.2538	73.5196	90.7989			51.286	0.612165	56.224	0.821772	54.23	0.729702	43.329	0.504941	48.723	0.614794	30.556	0.417118	57.833	0.803024	61.915	0.738129	75.99	0.905926
		970	16.1667	60.4204	81.7548	71.447	49.9161	60.5645	40.89	79.7706	73.4421	90.6498			51.21	0.611258	56.139	0.82053	54.157	0.72872	42.796	0.49873	48.267	0.60904	30.217	0.412491	57.798	0.802538	61.669	0.735196	76.163	0.907989
		980	16.3333	60.2891	81.5648	71.2277	49.5339	60.0093	40.4587	79.5485	73.0821	90.3661			50.619	0.604204	55.935	0.817548	53.098	0.71447	42.833	0.499161	47.998	0.605645	29.954	0.4089	57.45	0.797706	61.604	0.734421	76.038	0.906498
		990	16.5	59.999	81.6671	70.824	49.1854	59.4769	39.8225	79.5443	72.6243	90.477			50.509	0.602891	55.805	0.815648	52.935	0.712277	42.505	0.495339	47.558	0.600093	29.638	0.404587	57.29	0.795485	61.302	0.730821	75.8	0.903661
		1000	16.6667	59.5944	81.6715	70.5522	48.915	58.9355	39.3243	79.5124	72.6529	90.6344			50.266	0.59999	55.875	0.816671	52.635	0.70824	42.206	0.491854	47.136	0.594769	29.172	0.398225	57.287	0.795443	60.918	0.726243	75.893	0.90477
		1010	16.8333	59.3258	81.6379	70.0611	48.915	58.475	38.669	79.3124	72.2381	90.6308			49.927	0.595944	55.878	0.816715	52.433	0.705522	41.974	0.48915	46.707	0.589355	28.807	0.393243	57.264	0.795124	60.942	0.726529	76.025	0.906344
		1020	17	58.7839	81.6437	69.7879	48.2543	58.2352	37.9783	79.2291	71.9805	90.6308			49.702	0.593258	55.855	0.816379	52.068	0.700611	41.974	0.48915	46.342	0.58475	28.327	0.38669	57.12	0.793124	60.594	0.722381	76.022	0.906308
		1030	17.1667	58.2826	81.6598	69.8283	47.8208	57.8403	37.9018	78.9694	71.8065	90.657			49.248	0.587839	55.859	0.816437	51.865	0.697879	41.407	0.482543	46.152	0.582352	27.821	0.379783	57.06	0.792291	60.378	0.719805	76.022	0.906308
		1040	17.3333	58.4139	81.6306	68.8393	47.4257	57.4983	37.6739	78.5709	71.8542	90.2195			48.828	0.582826	55.87	0.816598	51.895	0.698283	41.035	0.478208	45.839	0.578403	27.765	0.379018	56.873	0.789694	60.232	0.718065	76.044	0.90657
		1050	17.5	57.9675	81.5955	68.4464	47.0237	57.2472	36.9354	78.6709	71.5073	90.1742			48.938	0.584139	55.85	0.816306	51.16	0.688393	40.696	0.474257	45.568	0.574983	27.598	0.376739	56.586	0.785709	60.272	0.718542	75.677	0.902195
		1060	17.6667	57.3062	81.4011	70.1822	46.4491	56.9128	36.3456	78.3682	71.2354	89.9334			48.564	0.579675	55.826	0.815955	50.868	0.684464	40.351	0.470237	45.369	0.572472	27.057	0.369354	56.658	0.786709	59.981	0.715073	75.639	0.901742
		1070	17.8333	57.2322	80.8968	69.8727	46.1625	56.1343	36.3006	78.246	70.7955	89.5304			48.01	0.573062	55.693	0.814011	52.158	0.701822	39.858	0.464491	45.104	0.569128	26.625	0.363456	56.44	0.783682	59.753	0.712354	75.437	0.899334
		1080	18	57.1725	80.8647	68.912	46.0436	55.6182	36.0167	78.1696	70.4677	89.4863			47.948	0.572322	55.348	0.808968	51.928	0.698727	39.612	0.461625	44.487	0.561343	26.592	0.363006	56.352	0.78246	59.384	0.707955	75.099	0.895304
		1090	18.1667	57.015	80.3707	69.4515	45.6194	55.1703	35.6221	78.2918	70.2269	89.6866			47.898	0.571725	55.326	0.808647	51.214	0.68912	39.51	0.460436	44.078	0.556182	26.384	0.360167	56.297	0.781696	59.109	0.704677	75.062	0.894863
		1100	18.3333	57.2322	80.6074	68.3711	45.6334	54.7463	35.2153	78.1072	70.1506	89.3575			47.766	0.57015	54.988	0.803707	51.615	0.694515	39.146	0.456194	43.723	0.551703	26.095	0.356221	56.385	0.782918	58.907	0.702269	75.23	0.896866
		1110	18.5	57.0973	80.5417	68.328	45.6753	54.3034	34.7621	77.6948	69.7464	89.2026			47.948	0.572322	55.15	0.806074	50.812	0.683711	39.158	0.456334	43.387	0.547463	25.797	0.352153	56.252	0.781072	58.843	0.701506	74.954	0.893575
		1120	18.6667	57.1176	80.3268	68.9039	45.4364	54.1406	34.2379	77.7253	69.7738	88.926			47.835	0.570973	55.105	0.805417	50.78	0.68328	39.194	0.456753	43.036	0.543034	25.465	0.347621	55.955	0.776948	58.504	0.697464	74.824	0.892026
		1130	18.8333	56.8049	80.0798	68.7963	45.2395	53.6839	33.6359	77.3115	69.5724	88.6256			47.852	0.571176	54.958	0.803268	51.208	0.689039	38.989	0.454364	42.907	0.541406	25.081	0.342379	55.977	0.777253	58.527	0.697738	74.592	0.88926
		1140	19	56.7703	79.7319	69.1192	44.9283	53.1665	33.1581	77.1977	69.111	88.6434			47.59	0.568049	54.789	0.800798	51.128	0.687963	38.82	0.452395	42.545	0.536839	24.64	0.336359	55.679	0.773115	58.358	0.695724	74.34	0.886256
		1150	19.1667	56.4814	79.5244	69.0586	44.9819	52.6504	33.0244	77.0588	69.1742	88.43			47.561	0.567703	54.551	0.797319	51.368	0.691192	38.553	0.449283	42.135	0.531665	24.29	0.331581	55.597	0.771977	57.971	0.69111	74.355	0.886434
		1160	19.3333	56.1794	79.2628	69.2107	44.6813	52.2782	32.608	76.6256	68.4744	88.2989			47.319	0.564814	54.409	0.795244	51.323	0.690586	38.599	0.449819	41.726	0.526504	24.192	0.330244	55.497	0.770588	58.024	0.691742	74.176	0.8843
		1170	19.5	55.7855	79.0391	68.9739	44.4412	51.7129	32.3118	76.6548	68.5471	88.4062			47.066	0.561794	54.23	0.792628	51.436	0.692107	38.341	0.446813	41.431	0.522782	23.887	0.32608	55.185	0.766256	57.437	0.684744	74.066	0.882989
		1180	19.6667	55.5599	78.7454	69.2968	44.0869	51.4454	32.3077	76.5645	68.1346	88.3406			46.736	0.557855	54.077	0.790391	51.26	0.689739	38.135	0.444412	40.983	0.517129	23.67	0.323118	55.206	0.766548	57.498	0.685471	74.156	0.884062
		1190	19.8333	55.1087	78.4033	68.6698	43.2945	51.0807	32.3759	76.3743	68.1024	88.3824			46.547	0.555599	53.876	0.787454	51.5	0.692968	37.831	0.440869	40.771	0.514454	23.667	0.323077	55.141	0.765645	57.152	0.681346	74.101	0.883406
		1200	20	56.3692	79.0567	70.1647	43.8772	50.6391	33.6755	75.4856	67.889	88.9725			46.169	0.551087	53.642	0.784033	51.034	0.686698	37.151	0.432945	40.482	0.510807	23.717	0.323759	55.004	0.763743	57.125	0.681024	74.136	0.883824
		1210	20.1667	56.1317	78.8594	68.7801	43.8341	49.9792	33.5991	75.2329	67.3859	88.5493			47.225	0.563692	54.089	0.790567	52.145	0.701647	37.651	0.438772	40.132	0.506391	24.669	0.336755	54.364	0.754856	56.946	0.67889	74.631	0.889725
		1220	20.3333	56.0851	78.5919	69.1286	43.5474	49.3243	33.3342	75.1566	67.4968	88.7162			47.026	0.561317	53.954	0.788594	51.116	0.687801	37.614	0.438341	39.609	0.499792	24.613	0.335991	54.182	0.752329	56.524	0.673859	74.276	0.885493
		1230	20.5	55.6853	78.2455	69.6022	43.1243	48.5205	33.397	74.8066	67.0664	88.4265			46.987	0.560851	53.771	0.785919	51.375	0.691286	37.368	0.435474	39.09	0.493243	24.419	0.333342	54.127	0.751566	56.617	0.674968	74.416	0.887162
		1240	20.6667	55.4406	78.0876	68.1275	43.0055	48.0764	33.8339	74.7567	66.9901	88.5314			46.652	0.556853	53.534	0.782455	51.727	0.696022	37.005	0.431243	38.453	0.485205	24.465	0.33397	53.875	0.748066	56.256	0.670664	74.173	0.884265
		1250	20.8333	55.7366	78.0189	67.6122	42.6162	47.2272	32.6367	74.8566	66.8423	88.9415			46.447	0.554406	53.426	0.780876	50.631	0.681275	36.903	0.430055	38.101	0.480764	24.785	0.338339	53.839	0.747567	56.192	0.669901	74.261	0.885314
		1260	21	55.5528	77.5468	68.5554	42.4426	47.0783	32.5125	74.5928	66.9317	88.8735			46.695	0.557366	53.379	0.780189	50.248	0.676122	36.569	0.426162	37.428	0.472272	23.908	0.326367	53.911	0.748566	56.068	0.668423	74.605	0.889415
		1270	21.1667	55.3331	76.9067	67.3444	41.7632	46.5546	32.193	74.3984	66.3976	89.3504			46.541	0.555528	53.056	0.775468	50.949	0.685554	36.42	0.424426	37.31	0.470783	23.817	0.325125	53.721	0.745928	56.143	0.669317	74.548	0.888735
		1280	21.3333	55.1075	76.705	67.5005	41.2912	45.9389	31.8422	74.0305	65.9995	88.7483			46.357	0.553331	52.618	0.769067	50.049	0.673444	35.837	0.417632	36.895	0.465546	23.583	0.32193	53.581	0.743984	55.695	0.663976	74.948	0.893504
		1290	21.5	54.796	76.4623	66.9151	41.0512	45.7243	31.3863	73.8361	65.699	89.0547			46.168	0.551075	52.48	0.76705	50.165	0.675005	35.432	0.412912	36.407	0.459389	23.326	0.318422	53.316	0.740305	55.361	0.659995	74.443	0.887483
		1300	21.6667	54.5716	76.3819	66.6743	40.4848	45.3395	31.1269	73.5945	65.5405	88.6697			45.907	0.54796	52.314	0.764623	49.73	0.669151	35.226	0.410512	36.237	0.457243	22.992	0.313863	53.176	0.738361	55.109	0.65699	74.7	0.890547
		1310	21.8333	54.4081	76.1291	66.2975	40.4358	45.0102	30.2164	73.1779	65.5333	88.5719			45.719	0.545716	52.259	0.763819	49.551	0.666743	34.74	0.404848	35.932	0.453395	22.802	0.311269	53.002	0.735945	54.976	0.655405	74.377	0.886697
		1320	22	54.1813	76.0253	66.0553	39.9452	44.5622	29.927	73.1765	65.2365	88.3847			45.582	0.544081	52.086	0.761291	49.271	0.662975	34.698	0.404358	35.671	0.450102	22.135	0.302164	52.702	0.731779	54.97	0.655333	74.295	0.885719
		1330	22.1667	54.1323	75.6745	66.1953	39.5723	44.2228	29.5338	73.0904	64.9289	87.9031			45.392	0.541813	52.015	0.760253	49.091	0.660553	34.277	0.399452	35.316	0.445622	21.923	0.29927	52.701	0.731765	54.721	0.652365	74.138	0.883847
		1340	22.3333	54.1049	75.4904	65.9625	39.0689	43.8859	29.4983	72.7294	64.7334	87.7732			45.351	0.541323	51.775	0.756745	49.195	0.661953	33.957	0.395723	35.047	0.442228	21.635	0.295338	52.639	0.730904	54.463	0.649289	73.734	0.879031
		1350	22.5	53.6048	75.3208	65.5346	38.6692	43.5389	29.0984	72.8294	64.5486	87.5145			45.328	0.541049	51.649	0.754904	49.022	0.659625	33.525	0.390689	34.78	0.438859	21.609	0.294983	52.379	0.727294	54.299	0.647334	73.625	0.877732
		1360	22.6667	53.8566	74.7157	65.2789	38.3568	43.2032	28.4895	72.6475	64.2637	87.7755			44.909	0.536048	51.533	0.753208	48.704	0.655346	33.182	0.386692	34.505	0.435389	21.316	0.290984	52.451	0.728294	54.144	0.645486	73.408	0.875145
		1370	22.8333	53.8065	74.6953	65.4148	37.9828	41.9452	28.3585	72.5503	64.1731	87.6098			45.12	0.538566	51.119	0.747157	48.514	0.652789	32.914	0.383568	34.239	0.432032	20.87	0.284895	52.32	0.726475	53.905	0.642637	73.627	0.877755
		1380	23	53.7719	74.2539	65.4902	37.6588	42.2657	28.0773	72.485	64.0264	87.4823			45.078	0.538065	51.105	0.746953	48.615	0.654148	32.593	0.379828	33.242	0.419452	20.774	0.283585	52.25	0.725503	53.829	0.641731	73.488	0.876098
		1390	23.1667	53.0999	74.0273	65.0677	36.8593	42.0209	27.7742	72.2948	64.5593	87.7541			45.049	0.537719	50.803	0.742539	48.671	0.654902	32.315	0.376588	33.496	0.422657	20.568	0.280773	52.203	0.72485	53.706	0.640264	73.381	0.874823
		1400	23.3333	53.0521	73.6049	64.5362	36.3035	41.8455	27.8193	72.2532	64.5259	87.8471			44.486	0.530999	50.648	0.740273	48.357	0.650677	31.629	0.368593	33.302	0.420209	20.346	0.277742	52.066	0.722948	54.153	0.645593	73.609	0.877541
		1410	23.5	52.7012	73.3403	61.3902	35.934	41.6171	27.8288	71.981	64.514	88.0664			44.446	0.530521	50.359	0.736049	47.962	0.645362	31.152	0.363035	33.163	0.418455	20.379	0.278193	52.036	0.722532	54.125	0.645259	73.687	0.878471
		1420	23.6667	52.2846	73.1971	63.9845	35.4609	41.2487	27.7974	72.2948	64.3137	88.1201			44.152	0.527012	50.178	0.733403	45.624	0.613902	30.835	0.35934	32.982	0.416171	20.386	0.278288	51.84	0.71981	54.115	0.64514	73.871	0.880664
		1430	23.8333	52.1832	73.1021	60.9583	35.236	40.6594	27.5694	72.1921	63.8702	87.8471			43.803	0.522846	50.08	0.731971	47.552	0.639845	30.429	0.354609	32.69	0.412487	20.363	0.277974	52.066	0.722948	53.947	0.643137	73.916	0.881201
		1440	24	51.9074	72.7762	60.3407	34.5135	40.0676	27.635	72.2407	63.844	87.8232			43.718	0.521832	50.015	0.731021	45.303	0.609583	30.236	0.35236	32.223	0.406594	20.196	0.275694	51.992	0.721921	53.575	0.638702	73.687	0.878471
		1450	24.1667	51.837	72.4926	60.1294	34.2979	39.7522	27.5886	72.1796	63.8571	87.7124			43.487	0.519074	49.792	0.727762	44.844	0.603407	29.616	0.345135	31.754	0.400676	20.244	0.27635	52.027	0.722407	53.553	0.63844	73.667	0.878232
		1460	24.3333	51.504	72.2427	60.4268	33.9273	39.0948	27.9094	71.9074	63.3683	87.6694			43.428	0.51837	49.598	0.724926	44.687	0.601294	29.431	0.342979	31.504	0.397522	20.21	0.275886	51.983	0.721796	53.564	0.638571	73.574	0.877124
		1470	24.5	51.6878	72.0921	60.7955	33.5847	38.7516	28.6875	72.2601	63.2682	87.5347			43.149	0.51504	49.427	0.722427	44.908	0.604268	29.113	0.339273	30.983	0.390948	20.445	0.279094	51.787	0.719074	53.154	0.633683	73.538	0.876694
		1480	24.6667	51.4192	71.9343	63.9993	33.6173	38.2683	28.6957	71.8935	63.0357	87.3499			43.303	0.516878	49.324	0.720921	45.182	0.607955	28.819	0.335847	30.711	0.387516	21.015	0.286875	52.041	0.722601	53.07	0.632682	73.425	0.875347
		1490	24.8333	51.541	71.6814	63.3534	33.1022	37.7749	28.2998	71.8671	62.8283	87.3177			43.078	0.514192	49.216	0.719343	47.563	0.639993	28.847	0.336173	30.328	0.382683	21.021	0.286957	51.777	0.718935	52.875	0.630357	73.27	0.873499
		1500	25	52.5747	71.5294	59.715	34.2233	36.4715	28.9482	72.374	63	88.0867			43.18	0.51541	49.043	0.716814	47.083	0.633534	28.405	0.331022	29.937	0.377749	20.731	0.282998	51.758	0.718671	52.701	0.628283	73.243	0.873177
		1510	25.1667	52.6725	71.1319	59.3975	33.6255	36.2645	28.5168	72.517	62.9559	87.5323			44.046	0.525747	48.939	0.715294	44.379	0.59715	29.367	0.342233	28.904	0.364715	21.206	0.289482	52.123	0.72374	52.845	0.63	73.888	0.880867
		1520	25.3333	52.1629	71.2751	58.7556	33.3959	35.9718	27.8425	71.5422	62.665	87.4644			44.128	0.526725	48.667	0.711319	44.143	0.593975	28.854	0.336255	28.74	0.362645	20.89	0.285168	52.226	0.72517	52.808	0.629559	73.423	0.875323
		1530	25.5	51.8418	71.1626	58.8323	33.1943	34.9093	27.407	72.2615	62.4241	87.3106			43.701	0.521629	48.765	0.712751	43.666	0.587556	28.657	0.333959	28.508	0.359718	20.396	0.278425	51.524	0.715422	52.564	0.62665	73.366	0.874644
		1540	25.6667	51.6341	71.0354	58.6251	32.9169	34.9257	26.9238	72.4323	61.9914	87.0364			43.432	0.518418	48.688	0.711626	43.723	0.588323	28.484	0.331943	27.666	0.349093	20.077	0.27407	52.042	0.722615	52.362	0.624241	73.237	0.873106
		1550	25.8333	51.5923	71.0222	58.5228	33.0789	34.3428	26.6152	72.156	61.815	86.1172			43.258	0.516341	48.601	0.710354	43.569	0.586251	28.246	0.329169	27.679	0.349257	19.723	0.269238	52.165	0.724323	51.999	0.619914	73.007	0.870364
		1560	26	51.381	70.8878	58.617	32.4088	34.2469	26.2221	71.6269	61.7243	86.0362			43.223	0.515923	48.592	0.710222	43.493	0.585228	28.385	0.330789	27.217	0.343428	19.497	0.266152	51.966	0.72156	51.851	0.61815	72.236	0.861172
		1570	26.1667	51.165	70.4347	58.3439	32.3179	33.9933	25.7184	71.5464	61.53	86.2603			43.046	0.51381	48.5	0.708878	43.563	0.58617	27.81	0.324088	27.141	0.342469	19.209	0.262221	51.585	0.716269	51.775	0.617243	72.168	0.860362
		1580	26.3333	51.4467	70.4244	58.0317	32.2655	34.286	25.1423	71.3284	61.3083	85.9408			42.865	0.51165	48.19	0.704347	43.36	0.583439	27.732	0.323179	26.94	0.339933	18.84	0.257184	51.527	0.715464	51.612	0.6153	72.356	0.862603
		1590	26.5	51.5434	70.3455	57.8204	32.1384	33.7018	24.9389	71.42	61.164	85.7047			43.101	0.514467	48.183	0.704244	43.128	0.580317	27.687	0.322655	27.172	0.34286	18.418	0.251423	51.37	0.713284	51.426	0.613083	72.088	0.859408
		1600	26.6667	51.5469	70.0751	57.5069	31.4928	33.0772	24.5089	71.3756	60.767	85.911			43.182	0.515434	48.129	0.703455	42.971	0.578204	27.578	0.321384	26.709	0.337018	18.269	0.249389	51.436	0.7142	51.305	0.61164	71.89	0.857047
		1610	26.8333	51.1853	69.9684	57.0831	31.2842	33.0027	24.2454	71.2076	60.3724	85.2243			43.185	0.515469	47.944	0.700751	42.738	0.575069	27.024	0.314928	26.214	0.330772	17.954	0.245089	51.404	0.713756	50.972	0.60767	72.063	0.85911
		1620	27	51.0026	69.8077	56.4964	30.4044	32.3731	24.1417	70.8757	60.283	85.4258			42.882	0.511853	47.871	0.699684	42.423	0.570831	26.845	0.312842	26.155	0.330027	17.761	0.242454	51.283	0.712076	50.641	0.603724	71.487	0.852243
		1630	27.1667	50.8916	69.8427	58.7435	30.5139	32.2141	23.7035	70.7133	60.2341	85.8538			42.729	0.510026	47.761	0.698077	41.987	0.564964	26.09	0.304044	25.656	0.323731	17.685	0.241417	51.044	0.708757	50.566	0.60283	71.656	0.854258
		1640	27.3333	50.444	69.6396	58.216	30.0361	31.9706	23.2148	69.9052	59.7787	85.2911			42.636	0.508916	47.785	0.698427	43.657	0.587435	26.184	0.305139	25.53	0.322141	17.364	0.237035	50.927	0.707133	50.525	0.602341	72.015	0.858538
		1650	27.5	50.3891	69.4291	57.9523	29.3043	31.6274	23.0715	70.194	59.4902	85.0169			42.261	0.50444	47.646	0.696396	43.265	0.58216	25.774	0.300361	25.337	0.319706	17.006	0.232148	50.345	0.699052	50.143	0.597787	71.543	0.852911
		1660	27.6667	50.3497	69.3546	57.9052	29.1003	31.3157	22.8599	70.3578	59.7489	85.1015			42.215	0.503891	47.502	0.694291	43.069	0.579523	25.146	0.293043	25.065	0.316274	16.901	0.230715	50.553	0.70194	49.901	0.594902	71.313	0.850169
		1670	27.8333	49.9785	69.2727	56.6996	28.8416	30.9031	22.6415	70.0843	59.5188	84.8893			42.182	0.503497	47.451	0.693546	43.034	0.579052	24.971	0.291003	24.818	0.313157	16.746	0.228599	50.671	0.703578	50.118	0.597489	71.384	0.851015
		1680	28	49.7111	68.8971	56.2475	28.4815	30.3201	22.2524	69.6983	59.1993	84.8702			41.871	0.499785	47.395	0.692727	42.138	0.566996	24.749	0.288416	24.491	0.309031	16.586	0.226415	50.474	0.700843	49.925	0.595188	71.206	0.848893
		1690	28.1667	49.4688	68.6705	55.8734	27.7975	29.7422	21.7746	70.8133	58.7916	84.7725			41.647	0.497111	47.138	0.688971	41.802	0.562475	24.44	0.284815	24.029	0.303201	16.301	0.222524	50.196	0.696983	49.657	0.591993	71.19	0.848702
		1700	28.3333	49.3542	68.4981	55.5276	27.8429	29.0697	21.4088	70.8396	58.6998	84.7284			41.444	0.494688	46.983	0.686705	41.524	0.558734	23.853	0.277975	23.571	0.297422	15.951	0.217746	50.999	0.708133	49.315	0.587916	71.108	0.847725
		1710	28.5	49.4772	68.235	55.5249	27.7497	28.6482	20.8109	71.159	58.5937	84.7594			41.348	0.493542	46.865	0.684981	41.267	0.555276	23.892	0.278429	23.038	0.290697	15.683	0.214088	51.018	0.708396	49.238	0.586998	71.071	0.847284
		1720	28.6667	49.4879	67.893	56.1048	27.8429	28.0564	20.5843	70.8146	58.3815	84.8678			41.451	0.494772	46.685	0.68235	41.265	0.555249	23.812	0.277497	22.704	0.286482	15.245	0.208109	51.248	0.71159	49.149	0.585937	71.097	0.847594
		1730	28.8333	49.2826	67.4969	55.4859	27.5772	27.4331	20.187	70.8438	58.2325	84.813			41.46	0.494879	46.451	0.67893	41.696	0.561048	23.892	0.278429	22.235	0.280564	15.079	0.205843	51	0.708146	48.971	0.583815	71.188	0.848678
		1740	29	48.8314	67.3829	53.7568	27.6168	26.9801	19.8143	68.9249	58.1717	84.7606			41.288	0.492826	46.18	0.674969	41.236	0.554859	23.664	0.275772	21.741	0.274331	14.788	0.20187	51.021	0.708438	48.846	0.582325	71.142	0.84813
		1750	29.1667	48.4662	66.6272	53.2025	27.2998	26.5561	19.3611	68.5916	57.3312	84.6783			40.91	0.488314	46.102	0.673829	39.951	0.537568	23.698	0.276168	21.382	0.269801	14.515	0.198143	49.639	0.689249	48.795	0.581717	71.098	0.847606
		1760	29.3333	48.1546	66.3495	53.3518	26.6204	26.1221	19.1291	68.6971	57.5828	84.5937			40.604	0.484662	45.585	0.666272	39.539	0.532025	23.426	0.272998	21.046	0.265561	14.183	0.193611	49.399	0.685916	48.09	0.573312	71.029	0.846783
		1770	29.5	47.8909	66.0163	53.0491	26.2545	24.724	18.8001	68.2584	57.2823	84.6223			40.343	0.481546	45.395	0.663495	39.65	0.533518	22.843	0.266204	20.702	0.261221	14.013	0.191291	49.475	0.686971	48.301	0.575828	70.958	0.845937
		1780	29.6667	48.0544	65.8613	52.8889	26.131	24.7757	18.8342	68.6735	57.2144	84.8845			40.122	0.478909	45.167	0.660163	39.425	0.530491	22.529	0.262545	19.594	0.24724	13.772	0.188001	49.159	0.682584	48.049	0.572823	70.982	0.846223
		1790	29.8333	47.6903	65.5018	52.9737	25.9247	23.9139	18.6431	68.3861	57.1858	84.6413			40.259	0.480544	45.061	0.658613	39.306	0.528889	22.423	0.26131	19.635	0.247757	13.797	0.188342	49.458	0.686735	47.992	0.572144	71.202	0.848845
		1800	30	47.0219	64.9449	53.2025	25.4318	24.4741	18.6786	68.1459	56.8746	84.4589			39.954	0.476903	44.815	0.655018	39.369	0.529737	22.246	0.259247	18.952	0.239139	13.657	0.186431	49.251	0.683861	47.968	0.571858	70.998	0.846413
		1810	30.1667	46.6614	64.6877	52.7544	25.3583	23.9164	18.8069	67.9682	56.7566	84.3612			39.394	0.470219	44.434	0.649449	39.539	0.532025	21.823	0.254318	19.396	0.244741	13.683	0.186786	49.078	0.681459	47.707	0.568746	70.845	0.844589
		1820	30.3333	46.7593	64.4231	53.3464	24.4575	23.1884	18.6704	67.8668	56.7137	84.2265			39.092	0.466614	44.258	0.646877	39.206	0.527544	21.76	0.253583	18.954	0.239164	13.777	0.188069	48.95	0.679682	47.608	0.567566	70.763	0.843612
		1830	30.5	45.9739	64.2185	56.3161	24.2664	22.9385	18.3742	67.6919	55.9948	83.9737			39.174	0.467593	44.077	0.644231	39.646	0.533464	20.987	0.244575	18.377	0.231884	13.677	0.186704	48.877	0.678668	47.572	0.567137	70.65	0.842265
		1840	30.6667	45.9846	63.7449	55.9636	23.9401	22.859	17.9537	67.4489	55.5609	83.9237			38.516	0.459739	43.937	0.642185	41.853	0.563161	20.823	0.242664	18.179	0.229385	13.46	0.183742	48.751	0.676919	46.969	0.559948	70.438	0.839737
		1850	30.8333	46.1852	63.2012	54.3448	24.1848	22.5171	17.7954	67.192	55.4929	83.7997			38.525	0.459846	43.613	0.637449	41.591	0.559636	20.543	0.239401	18.116	0.22859	13.152	0.179537	48.576	0.674489	46.605	0.555609	70.396	0.839237
		1860	31	45.6289	62.7481	54.5574	23.9995	21.8887	17.2452	66.9296	55.4989	83.7186			38.693	0.461852	43.241	0.632012	40.388	0.543448	20.753	0.241848	17.845	0.225171	13.036	0.177954	48.391	0.67192	46.548	0.554929	70.292	0.837997
		1870	31.1667	45.8163	62.6619	56.378	23.3679	21.6944	17.2193	67.4267	55.2867	83.9177			38.227	0.456289	42.931	0.627481	40.546	0.545574	20.594	0.239995	17.347	0.218887	12.633	0.172452	48.202	0.669296	46.553	0.554989	70.224	0.837186
		1880	31.3333	45.549	62.5566	56.2313	23.2677	20.9676	17.1019	67.0823	54.7371	84.0846			38.384	0.458163	42.872	0.626619	41.899	0.56378	20.052	0.233679	17.193	0.216944	12.614	0.172193	48.56	0.674267	46.375	0.552867	70.391	0.839177
		1890	31.5	45.426	62.3374	56.7978	23.2479	20.5966	16.5381	66.8032	54.9445	83.926			38.16	0.45549	42.8	0.625566	41.79	0.562313	19.966	0.232677	16.617	0.209676	12.528	0.171019	48.312	0.670823	45.914	0.547371	70.531	0.840846
		1900	31.6667	45.1825	61.9048	54.5642	22.8738	20.155	15.8228	66.7296	54.6429	83.6244			38.057	0.45426	42.65	0.623374	42.211	0.567978	19.949	0.232479	16.323	0.205966	12.115	0.165381	48.111	0.668032	46.088	0.549445	70.398	0.83926
		1910	31.8333	44.9175	61.687	57.5177	22.5195	19.924	15.775	66.706	54.3592	83.2894			37.853	0.451825	42.354	0.619048	40.551	0.545642	19.628	0.228738	15.973	0.20155	11.591	0.158228	48.058	0.667296	45.835	0.546429	70.145	0.836244
		1920	32	45.013	61.573	57.4356	21.8623	19.3398	15.6003	66.7088	54.2137	83.5922			37.631	0.449175	42.205	0.61687	42.746	0.575177	19.324	0.225195	15.79	0.19924	11.556	0.15775	48.041	0.66706	45.597	0.543592	69.864	0.832894
		1930	32.1667	45.3771	61.2573	59.7231	21.2586	19.3259	15.0201	66.6963	53.4746	83.1738			37.711	0.45013	42.127	0.61573	42.685	0.574356	18.76	0.218623	15.327	0.193398	11.428	0.156003	48.043	0.667088	45.475	0.542137	70.118	0.835922
		1940	32.3333	45.044	60.9883	57.519	21.4381	19.678	14.9027	66.7574	53.4615	83.4671			38.016	0.453771	41.911	0.612573	44.385	0.597231	18.242	0.212586	15.316	0.193259	11.003	0.150201	48.034	0.666963	44.855	0.534746	69.767	0.831738
		1950	32.5	45.2601	60.4271	55.3877	20.9113	19.3638	14.4359	66.5047	53.3303	82.9663			37.737	0.45044	41.727	0.609883	42.747	0.57519	18.396	0.214381	15.595	0.19678	10.917	0.149027	48.078	0.667574	44.844	0.534615	70.013	0.834671
		1960	32.6667	45.3078	60.1757	54.9113	20.3205	18.8515	14.2939	66.6199	53.3875	82.9747			37.918	0.452601	41.343	0.604271	41.163	0.553877	17.944	0.209113	15.346	0.193638	10.575	0.144359	47.896	0.665047	44.734	0.533303	69.593	0.829663
		1970	32.8333	45.0942	60.0441	55.0863	19.683	17.7424	13.7847	66.6713	53.0859	82.8829			37.958	0.453078	41.171	0.601757	40.809	0.549113	17.437	0.203205	14.94	0.188515	10.471	0.142939	47.979	0.666199	44.782	0.533875	69.6	0.829747
		1980	33	44.8077	59.5399	53.5375	18.9453	17.1884	12.2804	66.445	52.5316	82.6612			37.779	0.450942	41.081	0.600441	40.939	0.550863	16.89	0.19683	14.061	0.177424	10.098	0.137847	48.016	0.666713	44.529	0.530859	69.523	0.828829
		1990	33.1667	44.4735	59.8278	53.6922	18.6458	16.6572	12.9561	66.1423	52.4123	82.8209			37.539	0.448077	40.736	0.595399	39.788	0.535375	16.257	0.189453	13.622	0.171884	8.996	0.122804	47.853	0.66445	44.064	0.525316	69.337	0.826612
		2000	33.3333	44.1142	59.1189	54.0354	18.3359	16.2648	12.8906	65.9937	52.2061	82.8483			37.259	0.444735	40.933	0.598278	39.903	0.536922	16	0.186458	13.201	0.166572	9.491	0.129561	47.635	0.661423	43.964	0.524123	69.471	0.828209
		2010	33.5	44.002	59.1073	54.1188	17.8522	15.7399	12.6763	65.9631	51.4109	82.834			36.958	0.441142	40.448	0.591189	40.158	0.540354	15.734	0.183359	12.89	0.162648	9.443	0.128906	47.528	0.659937	43.791	0.522061	69.494	0.828483
		2020	33.6667	43.9543	58.9669	53.9398	17.5026	15.4812	11.0723	65.8312	52.1179	82.9353			36.864	0.44002	40.44	0.591073	40.22	0.541188	15.319	0.178522	12.474	0.157399	9.286	0.126763	47.506	0.659631	43.124	0.514109	69.482	0.82834
		2030	33.8333	43.7919	58.7565	53.8941	17.2264	15.037	12.1179	65.7701	50.9341	83.0605			36.824	0.439543	40.344	0.589669	40.087	0.539398	15.019	0.175026	12.269	0.154812	8.111	0.110723	47.411	0.658312	43.717	0.521179	69.567	0.829353
		2040	34	43.7131	58.3589	53.9533	16.688	14.2295	10.7979	65.8104	50.6682	83.3836			36.688	0.437919	40.2	0.587565	40.053	0.538941	14.782	0.172264	11.917	0.15037	8.877	0.121179	47.367	0.657701	42.724	0.509341	69.672	0.830605
		2050	34.1667	43.7478	58.0388	53.9425	16.3629	13.9405	10.7283	65.5563	50.3118	83.225			36.622	0.437131	39.928	0.583589	40.097	0.539533	14.32	0.16688	11.277	0.142295	7.91	0.107979	47.396	0.658104	42.501	0.506682	69.943	0.833836
		2060	34.3333	44.0545	57.3884	53.6855	16.1636	13.5443	10.5686	65.8354	50.8244	83.194			36.651	0.437478	39.709	0.580388	40.089	0.539425	14.041	0.163629	11.048	0.139405	7.859	0.107283	47.213	0.655563	42.202	0.503118	69.81	0.83225
		2070	34.5	43.7585	56.8812	53.4998	15.694	13.1241	10.4402	65.8104	50.8852	83.262			36.908	0.440545	39.264	0.573884	39.898	0.536855	13.87	0.161636	10.734	0.135443	7.742	0.105686	47.414	0.658354	42.632	0.508244	69.784	0.83194
		2080	34.6667	43.6976	56.3112	53.1917	15.6252	12.8528	11.2634	65.3355	50.2188	82.9902			36.66	0.437585	38.917	0.568812	39.76	0.534998	13.467	0.15694	10.401	0.131241	7.648	0.104402	47.396	0.658104	42.683	0.508852	69.841	0.83262
		2090	34.8333	44.1082	56.127	52.7773	15.6881	12.0516	11.2211	66.5699	49.6739	82.7231			36.609	0.436976	38.527	0.563112	39.531	0.531917	13.408	0.156252	10.186	0.128528	8.251	0.112634	47.054	0.653355	42.124	0.502188	69.613	0.829902
		2100	35	46.0765	55.9882	52.7732	15.9981	13.0005	10.8156	67.0434	51.3299	83.4981			36.953	0.441082	38.401	0.56127	39.223	0.527773	13.462	0.156881	9.551	0.120516	8.22	0.112211	47.943	0.665699	41.667	0.496739	69.389	0.827231
		2110	35.1667	45.4642	55.7558	52.8849	15.8327	12.3998	10.7283	67.0101	51.1749	83.3228			38.602	0.460765	38.306	0.559882	39.22	0.527732	13.728	0.159981	10.303	0.130005	7.923	0.108156	48.284	0.670434	43.056	0.513299	70.039	0.834981
		2120	35.3333	44.2682	55.1127	52.3157	15.5868	12.1551	10.1495	66.7102	51.0056	83.144			38.089	0.454642	38.147	0.557558	39.303	0.528849	13.586	0.158327	9.827	0.123998	7.859	0.107283	48.26	0.670101	42.926	0.511749	69.892	0.833228
		2130	35.5	44.7194	54.7868	52.3103	15.2173	12.1071	9.90103	66.3811	50.6921	82.8471			37.087	0.442682	37.707	0.551127	38.88	0.523157	13.375	0.155868	9.633	0.121551	7.435	0.101495	48.044	0.667102	42.784	0.510056	69.742	0.83144
		2140	35.6667	44.5153	54.4725	52.3951	15.0985	11.697	10.0416	66.0242	50.4846	82.6731			37.465	0.447194	37.484	0.547868	38.876	0.523103	13.058	0.152173	9.595	0.121071	7.253	0.0990103	47.807	0.663811	42.521	0.506921	69.493	0.828471
		2150	35.8333	44.5773	54.8072	51.9228	14.947	11.2857	9.63757	65.7618	50.4715	82.3059			37.294	0.445153	37.269	0.544725	38.939	0.523951	12.956	0.150985	9.27	0.11697	7.356	0.100416	47.55	0.660242	42.347	0.504846	69.347	0.826731
		2160	36	44.7027	54.2752	52.1179	14.9085	10.8529	9.30039	65.1356	50.1627	82.083			37.346	0.445773	37.498	0.548072	38.588	0.519228	12.826	0.14947	8.944	0.112857	7.06	0.0963757	47.361	0.657618	42.336	0.504715	69.039	0.823059
		2170	36.1667	44.5165	54.0603	51.7533	14.8421	9.2819	9.1434	64.9842	50.3046	81.8123			37.451	0.447027	37.134	0.542752	38.733	0.521179	12.793	0.149085	8.601	0.108529	6.813	0.0930039	46.91	0.651356	42.077	0.501627	68.852	0.82083
		2180	36.3333	44.6191	53.5809	51.5151	14.8328	8.9879	9.00962	64.844	50.0674	81.5393			37.295	0.445165	36.987	0.540603	38.462	0.517533	12.736	0.148421	7.356	0.092819	6.698	0.091434	46.801	0.649842	42.196	0.503046	68.625	0.818123
		2190	36.5	44.1918	54.0106	51.5609	14.5764	8.92733	8.98642	64.6885	49.8838	81.2151			37.381	0.446191	36.659	0.535809	38.285	0.515151	12.728	0.148328	7.123	0.089879	6.6	0.0900962	46.7	0.64844	41.997	0.500674	68.396	0.815393
		2200	36.6667	43.6952	53.7841	51.5649	14.7116	8.66361	8.77483	63.8345	49.7252	81.283			37.023	0.441918	36.953	0.540106	38.319	0.515609	12.508	0.145764	7.075	0.0892733	6.583	0.0898642	46.588	0.646885	41.843	0.498838	68.124	0.812151
		2210	36.8333	43.4541	53.3836	51.5676	14.1767	8.20053	8.65606	63.661	49.3628	81.3104			36.607	0.436952	36.798	0.537841	38.322	0.515649	12.624	0.147116	6.866	0.0866361	6.428	0.0877483	45.973	0.638345	41.71	0.497252	68.181	0.81283
		2220	37	43.6952	53.5912	51.7075	13.721	7.84848	8.56187	63.5638	49.1589	81.1352			36.405	0.434541	36.524	0.533836	38.324	0.515676	12.165	0.141767	6.499	0.0820053	6.341	0.0865606	45.848	0.63661	41.406	0.493628	68.204	0.813104
		2230	37.1667	43.7239	53.4435	51.4478	13.693	7.08635	8.30114	63.9595	48.7929	81.1101			36.607	0.436952	36.666	0.535912	38.428	0.517075	11.774	0.13721	6.22	0.0784848	6.272	0.0856187	45.778	0.635638	41.235	0.491589	68.057	0.811352
		2240	37.3333	42.9063	53.2462	51.5487	13.1278	6.06049	8.20695	63.5929	48.6487	80.9027			36.631	0.437239	36.565	0.534435	38.235	0.514478	11.75	0.13693	5.616	0.0708635	6.081	0.0830114	46.063	0.639595	40.928	0.487929	68.036	0.811101
		2250	37.5	43.0244	53.0957	51.172	12.7456	6.46553	8.26019	63.6832	48.8525	80.6667			35.946	0.429063	36.43	0.532462	38.31	0.515487	11.265	0.131278	4.803	0.0606049	6.012	0.0820695	45.799	0.635929	40.807	0.486487	67.862	0.809027
		2260	37.6667	43.0698	52.7478	51.9726	12.6197	5.29709	8.23698	64.165	48.7679	80.5403			36.045	0.430244	36.327	0.530957	38.03	0.51172	10.937	0.127456	5.124	0.0646553	6.051	0.0826019	45.864	0.636832	40.978	0.488525	67.664	0.806667
		2270	37.8333	42.8836	52.6309	51.1895	12.199	5.18732	8.18101	64.122	48.4889	80.2768			36.083	0.430698	36.089	0.527478	38.625	0.519726	10.829	0.126197	4.198	0.0529709	6.034	0.0823698	46.211	0.64165	40.907	0.487679	67.558	0.805403
		2280	38	42.7415	52.5286	50.8504	12.0359	4.65357	7.95031	64.09	48.3697	80.247			35.927	0.428836	36.009	0.526309	38.043	0.511895	10.468	0.12199	4.111	0.0518732	5.993	0.0818101	46.18	0.64122	40.673	0.484889	67.337	0.802768
		2290	38.1667	42.3822	52.6528	50.6028	11.7842	4.41761	7.76193	64.2622	48.2302	80.1838			35.808	0.427415	35.939	0.525286	37.791	0.508504	10.328	0.120359	3.688	0.0465357	5.824	0.0795031	46.157	0.6409	40.573	0.483697	67.312	0.80247
		2300	38.3333	42.1686	52.6543	51.6779	11.6711	4.18417	7.7319	64.0317	48.1194	80.2542			35.507	0.423822	36.024	0.526528	37.607	0.506028	10.112	0.117842	3.501	0.0441761	5.686	0.0776193	46.281	0.642622	40.456	0.482302	67.259	0.801838
		2310	38.5	42.134	52.1924	52.348	11.4963	3.56715	7.58856	63.7984	47.9441	80.6702			35.328	0.421686	36.025	0.526543	38.406	0.516779	10.015	0.116711	3.316	0.0418417	5.664	0.077319	46.115	0.640317	40.363	0.481194	67.318	0.802542
		2320	38.6667	41.7031	51.9659	53.3424	11.1712	3.20627	7.2664	63.7526	47.9954	80.6702			35.299	0.42134	35.709	0.521924	38.904	0.52348	9.865	0.114963	2.827	0.0356715	5.559	0.0758856	45.947	0.637984	40.216	0.479441	67.667	0.806702
		2330	38.8333	42.0265	52.0711	53.4406	11.0045	3.15706	7.33602	63.6443	47.6055	80.3925			34.938	0.417031	35.554	0.519659	39.643	0.533424	9.586	0.111712	2.541	0.0320627	5.323	0.072664	45.914	0.637526	40.259	0.479954	67.667	0.806702
		2340	39	41.7998	51.7963	53.5846	6.52954	2.85044	7.16265	64.1692	47.7212	80.2554			35.209	0.420265	35.626	0.520711	39.716	0.534406	9.443	0.110045	2.502	0.0315706	5.374	0.0733602	45.836	0.636443	39.932	0.476055	67.434	0.803925
		2350	39.1667	41.3163	51.5347	53.7192	6.49342	2.92741	7.11897	63.8387	47.5316	80.2887			35.019	0.417998	35.438	0.517963	39.823	0.535846	5.603	0.0652954	2.259	0.0285044	5.247	0.0716265	46.214	0.641692	40.029	0.477212	67.319	0.802554
		2360	39.3333	41.0048	51.4251	53.224	6.48875	2.86432	7.0903	63.9067	47.4529	80.2065			34.614	0.413163	35.259	0.515347	39.923	0.537192	5.572	0.0649342	2.32	0.0292741	5.215	0.0711897	45.976	0.638387	39.87	0.475316	67.347	0.802887
		2370	39.5	40.4378	51.2102	53.4621	6.54353	2.33436	6.97973	63.8595	47.0595	80.2709			34.353	0.410048	35.184	0.514251	39.555	0.53224	5.568	0.0648875	2.27	0.0286432	5.194	0.070903	46.025	0.639067	39.804	0.474529	67.278	0.802065
		2380	39.6667	40.599	50.7746	53.8241	6.54819	2.14887	6.83503	63.7346	47.1585	79.7749			33.878	0.404378	35.037	0.512102	39.732	0.534621	5.615	0.0654353	1.85	0.0233436	5.113	0.0697973	45.991	0.638595	39.474	0.470595	67.332	0.802709
		0		40.0618	50.2163	53.4393	6.54819	1.58484	6.69579	63.6235	47.2252	80.278			34.013	0.40599	34.739	0.507746	40.001	0.538241	5.619	0.0654819	1.703	0.0214887	5.007	0.0683503	45.901	0.637346	39.557	0.471585	66.916	0.797749
															33.563	0.400618	34.357	0.502163	39.715	0.534393	5.619	0.0654819	1.256	0.0158484	4.905	0.0669579	45.821	0.636235	39.613	0.472252	67.338	0.80278
		Wound Closure Rate		1.49	0.125	1.16	2.34	2.46	2.33	0.91	1.32	0.49
				Statistics
				Column Mean 1	Mean 2	Column Mean 2	Mean Diff.	SE of diff.	Adjusted P Value
		WT vs. TSC2KO		69.17	46.14	46.14	23.03	6.131	0.022
		WT vs. CRISPR-3L		69.17	78.94	78.94	-9.769	6.131	0.3184
		TSC2KO vs. CRISPR3L		46.14	78.94	78.94	-32.8	6.131	0.0042
			Rate Mean	Stdev
		HeLa WT CRISPR CTRL	0.925	0.712197
		HeLa TSC2KO CRISPR CTRL	2.37667	0.0723418
		HeLa TSC2KO CRISPR TFE3-L	0.906667	0.41501
